# Supplementary material for: A nuclear function for an oncogenic microRNA as a modulator of snRNA and splicing
Source: Mol Cancer. 2022 Jan 15;21:17. doi: 10.1186/s12943-022-01494-z (PMC8760648; doi:10.1186/s12943-022-01494-z)
Supplement: Supplementary file 11 — Additional file 11 Supplementary Data 1. MiR-10b chimeras identified by CLEAR-CLIP. Related to STAR Methods. The table lists two most probable chimeric arms for each chimeric read along with their alignment and sequence information. Interacting chimeric regions were annotated with Transcript_ID, Gene_ID, Symbol, and RNA class. Exact genomic alignment positions are indicated for each chimeric arm. For identification of basepairing, IntaRNA software was used (Mann et al., 2017) and results are presented in the last two columns. More details are described in the Methods. [file 12943_2022_1494_MOESM11_ESM.xlsx]

## Sheet: Chimeras Detection _Raw Data
Chimera #	Transcript1_ID	Transcript2_ID	Gene1_ID	Gene2_ID	Symbol 1	Symbol 2	Region1	Region2	Genomic_pos1	Genomic_pos2	Chimera sequence	Hybrid	Minimal free energy
1	MIMAT0000254	ENST00000384505	hsa-miR-10b-5p	ENSG00000207234	hsa-miR-10b-5p	U6	miRNA	snRNA	2:177015056:177015079:+	1:89282506:89282545:+	UACCCUGUAGAACCGAAUUUGUG&GUGCUCACUUCAGCAGCACAUACACUAAAAUUGGAACCUUAUAGAGAAGAUUAGCAUGACCCCUGUGCGAGGAUGACACACAAAUUCG	.............((((((((((&..............................................................................))))))))))	-11.7
2	MIMAT0000254	ENST00000384505	hsa-miR-10b-5p	ENSG00000207234	hsa-miR-10b-5p	U6	miRNA	snRNA	2:177015056:177015079:+	1:89282506:89282549:+	UACCCUGUAGAACCGAAUUUGUG&GUGCUCACUUCAGCAGCACAUACACUAAAAUUGGAACCUUAUAGAGAAGAUUAGCAUGACCCCUGUGCGAGGAUGACACACAAAUUCG	.............((((((((((&..............................................................................))))))))))	-11.7
3	MIMAT0000254	ENST00000384505	hsa-miR-10b-5p	ENSG00000207234	hsa-miR-10b-5p	U6	miRNA	snRNA	2:177015056:177015079:+	1:89282518:89282545:+	UACCCUGUAGAACCGAAUUUGUG&GUGCUCACUUCAGCAGCACAUACACUAAAAUUGGAACCUUAUAGAGAAGAUUAGCAUGACCCCUGUGCGAGGAUGACACACAAAUUCG	.............((((((((((&..............................................................................))))))))))	-11.7
4	MIMAT0000254	ENST00000384505	hsa-miR-10b-5p	ENSG00000207234	hsa-miR-10b-5p	U6	miRNA	snRNA	2:177015057:177015079:+	1:89282505:89282537:+	UACCCUGUAGAACCGAAUUUGUG&GUGCUCACUUCAGCAGCACAUACACUAAAAUUGGAACCUUAUAGAGAAGAUUAGCAUGACCCCUGUGCGAGGAUGACACACAAAUUCG	.............((((((((((&..............................................................................))))))))))	-11.7
5	MIMAT0000254	ENST00000362416	hsa-miR-10b-5p	ENSG00000199286	hsa-miR-10b-5p	U6	miRNA	snRNA	2:177015056:177015079:+	3:96327738:96327761:-	UACCCUGUAGAACCGAAUUUGUG&GUGCUCGCUUCGGCAGCACAUAU	.....(((....(((((...(((&.....))))))))....)))...	-6.8
6	MIMAT0000254	ENST00000362692	hsa-miR-10b-5p	ENSG00000199562	hsa-miR-10b-5p	U6	miRNA	snRNA	2:177015056:177015079:+	1:10359023:10359046:+	UACCCUGUAGAACCGAAUUUGUG&GUGCUCGCUUCGGCAGCACAUAU	.....(((....(((((...(((&.....))))))))....)))...	-6.8
7	MIMAT0000254	ENST00000363282	hsa-miR-10b-5p	ENSG00000200152	hsa-miR-10b-5p	U6	miRNA	snRNA	2:177015056:177015079:+	11:74679314:74679337:-	UACCCUGUAGAACCGAAUUUGUG&GUGCUCGCUUCGGCAGCACAUAU	.....(((....(((((...(((&.....))))))))....)))...	-6.8
8	MIMAT0000254	ENST00000363283	hsa-miR-10b-5p	ENSG00000200153	hsa-miR-10b-5p	U6	miRNA	snRNA	2:177015056:177015079:+	16:70479279:70479302:-	UACCCUGUAGAACCGAAUUUGUG&GUGCUCGCUUCGGCAGCACAUAU	.....(((....(((((...(((&.....))))))))....)))...	-6.8
9	MIMAT0000254	ENST00000364210	hsa-miR-10b-5p	ENSG00000201080	hsa-miR-10b-5p	U6	miRNA	snRNA	2:177015056:177015079:+	10:104628177:104628200:+	UACCCUGUAGAACCGAAUUUGUG&GUGCUCGCUUCGGCAGCACAUAU	.....(((....(((((...(((&.....))))))))....)))...	-6.8
10	MIMAT0000254	ENST00000364234	hsa-miR-10b-5p	ENSG00000201104	hsa-miR-10b-5p	U6	miRNA	snRNA	2:177015056:177015079:+	7:123430742:123430765:-	UACCCUGUAGAACCGAAUUUGUG&GUGCUCGCUUCGGCAGCACAUAU	.....(((....(((((...(((&.....))))))))....)))...	-6.8
11	MIMAT0000254	ENST00000364784	hsa-miR-10b-5p	ENSG00000201654	hsa-miR-10b-5p	U6	miRNA	snRNA	2:177015056:177015079:+	14:32671250:32671273:+	UACCCUGUAGAACCGAAUUUGUG&GUGCUCGCUUCGGCAGCACAUAU	.....(((....(((((...(((&.....))))))))....)))...	-6.8
12	MIMAT0000254	ENST00000365467	hsa-miR-10b-5p	ENSG00000202337	hsa-miR-10b-5p	U6	miRNA	snRNA	2:177015056:177015079:+	14:32672452:32672475:-	UACCCUGUAGAACCGAAUUUGUG&GUGCUCGCUUCGGCAGCACAUAU	.....(((....(((((...(((&.....))))))))....)))...	-6.8
13	MIMAT0000254	ENST00000383873	hsa-miR-10b-5p	ENSG00000206600	hsa-miR-10b-5p	U6	miRNA	snRNA	2:177015056:177015079:+	3:194935515:194935538:+	UACCCUGUAGAACCGAAUUUGUG&GUGCUCGCUUCGGCAGCACAUAU	.....(((....(((((...(((&.....))))))))....)))...	-6.8
14	MIMAT0000254	ENST00000383874	hsa-miR-10b-5p	ENSG00000206601	hsa-miR-10b-5p	U6	miRNA	snRNA	2:177015056:177015079:+	4:109573305:109573328:+	UACCCUGUAGAACCGAAUUUGUG&GUGCUCGCUUCGGCAGCACAUAU	.....(((....(((((...(((&.....))))))))....)))...	-6.8
15	MIMAT0000254	ENST00000383898	hsa-miR-10b-5p	ENSG00000206625	hsa-miR-10b-5p	U6	miRNA	snRNA	2:177015056:177015079:+	15:68132360:68132383:-	UACCCUGUAGAACCGAAUUUGUG&GUGCUCGCUUCGGCAGCACAUAU	.....(((....(((((...(((&.....))))))))....)))...	-6.8
16	MIMAT0000254	ENST00000383948	hsa-miR-10b-5p	ENSG00000206675	hsa-miR-10b-5p	U6	miRNA	snRNA	2:177015056:177015079:+	4:39299308:39299331:-	UACCCUGUAGAACCGAAUUUGUG&GUGCUCGCUUCGGCAGCACAUAU	.....(((....(((((...(((&.....))))))))....)))...	-6.8
17	MIMAT0000254	ENST00000384026	hsa-miR-10b-5p	ENSG00000206753	hsa-miR-10b-5p	U6	miRNA	snRNA	2:177015056:177015079:+	1:180727857:180727880:+	UACCCUGUAGAACCGAAUUUGUG&GUGCUCGCUUCGGCAGCACAUAU	.....(((....(((((...(((&.....))))))))....)))...	-6.8
18	MIMAT0000254	ENST00000384045	hsa-miR-10b-5p	ENSG00000206772	hsa-miR-10b-5p	U6	miRNA	snRNA	2:177015056:177015079:+	11:112223362:112223385:-	UACCCUGUAGAACCGAAUUUGUG&GUGCUCGCUUCGGCAGCACAUAU	.....(((....(((((...(((&.....))))))))....)))...	-6.8
19	MIMAT0000254	ENST00000384150	hsa-miR-10b-5p	ENSG00000206877	hsa-miR-10b-5p	U6	miRNA	snRNA	2:177015056:177015079:+	7:24576950:24576973:+	UACCCUGUAGAACCGAAUUUGUG&GUGCUCGCUUCGGCAGCACAUAU	.....(((....(((((...(((&.....))))))))....)))...	-6.8
20	MIMAT0000254	ENST00000384173	hsa-miR-10b-5p	ENSG00000206900	hsa-miR-10b-5p	U6	miRNA	snRNA	2:177015056:177015079:+	X:131714228:131714251:-	UACCCUGUAGAACCGAAUUUGUG&GUGCUCGCUUCGGCAGCACAUAU	.....(((....(((((...(((&.....))))))))....)))...	-6.8
21	MIMAT0000254	ENST00000384205	hsa-miR-10b-5p	ENSG00000206932	hsa-miR-10b-5p	U6	miRNA	snRNA	2:177015056:177015079:+	3:180949524:180949547:+	UACCCUGUAGAACCGAAUUUGUG&GUGCUCGCUUCGGCAGCACAUAU	.....(((....(((((...(((&.....))))))))....)))...	-6.8
22	MIMAT0000254	ENST00000384238	hsa-miR-10b-5p	ENSG00000206965	hsa-miR-10b-5p	U6	miRNA	snRNA	2:177015056:177015079:+	2:175422777:175422800:-	UACCCUGUAGAACCGAAUUUGUG&GUGCUCGCUUCGGCAGCACAUAU	.....(((....(((((...(((&.....))))))))....)))...	-6.8
23	MIMAT0000254	ENST00000384245	hsa-miR-10b-5p	ENSG00000206972	hsa-miR-10b-5p	U6	miRNA	snRNA	2:177015056:177015079:+	15:30546688:30546711:-	UACCCUGUAGAACCGAAUUUGUG&GUGCUCGCUUCGGCAGCACAUAU	.....(((....(((((...(((&.....))))))))....)))...	-6.8
24	MIMAT0000254	ENST00000384248	hsa-miR-10b-5p	ENSG00000206975	hsa-miR-10b-5p	U6	miRNA	snRNA	2:177015056:177015079:+	8:57829642:57829665:+	UACCCUGUAGAACCGAAUUUGUG&GUGCUCGCUUCGGCAGCACAUAU	.....(((....(((((...(((&.....))))))))....)))...	-6.8
25	MIMAT0000254	ENST00000384256	hsa-miR-10b-5p	ENSG00000206983	hsa-miR-10b-5p	U6	miRNA	snRNA	2:177015056:177015079:+	X:37729361:37729384:+	UACCCUGUAGAACCGAAUUUGUG&GUGCUCGCUUCGGCAGCACAUAU	.....(((....(((((...(((&.....))))))))....)))...	-6.8
26	MIMAT0000254	ENST00000384314	hsa-miR-10b-5p	ENSG00000207041	hsa-miR-10b-5p	U6	miRNA	snRNA	2:177015056:177015079:+	X:140212298:140212321:-	UACCCUGUAGAACCGAAUUUGUG&GUGCUCGCUUCGGCAGCACAUAU	.....(((....(((((...(((&.....))))))))....)))...	-6.8
27	MIMAT0000254	ENST00000384527	hsa-miR-10b-5p	ENSG00000207257	hsa-miR-10b-5p	U6	miRNA	snRNA	2:177015056:177015079:+	15:32576352:32576375:+	UACCCUGUAGAACCGAAUUUGUG&GUGCUCGCUUCGGCAGCACAUAU	.....(((....(((((...(((&.....))))))))....)))...	-6.8
28	MIMAT0000254	ENST00000384561	hsa-miR-10b-5p	ENSG00000207291	hsa-miR-10b-5p	U6	miRNA	snRNA	2:177015056:177015079:+	X:100889077:100889100:-	UACCCUGUAGAACCGAAUUUGUG&GUGCUCGCUUCGGCAGCACAUAU	.....(((....(((((...(((&.....))))))))....)))...	-6.8
29	MIMAT0000254	ENST00000384582	hsa-miR-10b-5p	ENSG00000207312	hsa-miR-10b-5p	U6	miRNA	snRNA	2:177015056:177015079:+	5:11027311:11027334:+	UACCCUGUAGAACCGAAUUUGUG&GUGCUCGCUUCGGCAGCACAUAU	.....(((....(((((...(((&.....))))))))....)))...	-6.8
30	MIMAT0000254	ENST00000384604	hsa-miR-10b-5p	ENSG00000207334	hsa-miR-10b-5p	U6	miRNA	snRNA	2:177015056:177015079:+	8:119988751:119988774:+	UACCCUGUAGAACCGAAUUUGUG&GUGCUCGCUUCGGCAGCACAUAU	.....(((....(((((...(((&.....))))))))....)))...	-6.8
31	MIMAT0000254	ENST00000384613	hsa-miR-10b-5p	ENSG00000207343	hsa-miR-10b-5p	U6	miRNA	snRNA	2:177015056:177015079:+	22:20771166:20771189:-	UACCCUGUAGAACCGAAUUUGUG&GUGCUCGCUUCGGCAGCACAUAU	.....(((....(((((...(((&.....))))))))....)))...	-6.8
32	MIMAT0000254	ENST00000384627	hsa-miR-10b-5p	ENSG00000207357	hsa-miR-10b-5p	U6	miRNA	snRNA	2:177015056:177015079:+	19:1021520:1021543:+	UACCCUGUAGAACCGAAUUUGUG&GUGCUCGCUUCGGCAGCACAUAU	.....(((....(((((...(((&.....))))))))....)))...	-6.8
33	MIMAT0000254	ENST00000384630	hsa-miR-10b-5p	ENSG00000207360	hsa-miR-10b-5p	U6	miRNA	snRNA	2:177015056:177015079:+	9:15776261:15776284:-	UACCCUGUAGAACCGAAUUUGUG&GUGCUCGCUUCGGCAGCACAUAU	.....(((....(((((...(((&.....))))))))....)))...	-6.8
34	MIMAT0000254	ENST00000384716	hsa-miR-10b-5p	ENSG00000207447	hsa-miR-10b-5p	U6	miRNA	snRNA	2:177015056:177015079:+	10:13259268:13259291:+	UACCCUGUAGAACCGAAUUUGUG&GUGCUCGCUUCGGCAGCACAUAU	.....(((....(((((...(((&.....))))))))....)))...	-6.8
35	MIMAT0000254	ENST00000384741	hsa-miR-10b-5p	ENSG00000207472	hsa-miR-10b-5p	U6	miRNA	snRNA	2:177015056:177015079:+	1:182951430:182951453:-	UACCCUGUAGAACCGAAUUUGUG&GUGCUCGCUUCGGCAGCACAUAU	.....(((....(((((...(((&.....))))))))....)))...	-6.8
36	MIMAT0000254	ENST00000384776	hsa-miR-10b-5p	ENSG00000207507	hsa-miR-10b-5p	U6	miRNA	snRNA	2:177015056:177015079:+	19:893483:893506:+	UACCCUGUAGAACCGAAUUUGUG&GUGCUCGCUUCGGCAGCACAUAU	.....(((....(((((...(((&.....))))))))....)))...	-6.8
37	MIMAT0000254	ENST00000391030	hsa-miR-10b-5p	ENSG00000212332	hsa-miR-10b-5p	U6	miRNA	snRNA	2:177015056:177015079:+	10:88248202:88248225:+	UACCCUGUAGAACCGAAUUUGUG&GUGCUCGCUUCGGCAGCACAUAU	.....(((....(((((...(((&.....))))))))....)))...	-6.8
38	MIMAT0000254	ENST00000458848	hsa-miR-10b-5p	ENSG00000239178	hsa-miR-10b-5p	U6	miRNA	snRNA	2:177015056:177015079:+	12:45948419:45948442:-	UACCCUGUAGAACCGAAUUUGUG&GUGCUCGCUUCGGCAGCACAUAU	.....(((....(((((...(((&.....))))))))....)))...	-6.8
39	MIMAT0000254	ENST00000384505	hsa-miR-10b-5p	ENSG00000207234	hsa-miR-10b-5p	U6	miRNA	snRNA	2:177015056:177015079:+	1:89282506:89282549:+	UACCCUGUAGAACCGAAUUUGUG&GUGCUCACUUCAGCAGCACAUACACUAAAAUUGGAACCUUAUAGAGAAGAUUAGCAUGACCCCUGUGCGAGGAUGACACACAAAUUCG	.............((((((((((&..............................................................................))))))))))	-11.7
40	MIMAT0000254	ENST00000384505	hsa-miR-10b-5p	ENSG00000207234	hsa-miR-10b-5p	U6	miRNA	snRNA	2:177015056:177015079:+	1:89282505:89282536:+	UACCCUGUAGAACCGAAUUUGUG&GUGCUCACUUCAGCAGCACAUACACUAAAAUUGGAACCUUAUAGAGAAGAUUAGCAUGACCCCUGUGCGAGGAUGACACACAAAUUCG	.............((((((((((&..............................................................................))))))))))	-11.7
41	MIMAT0000254	ENST00000384505	hsa-miR-10b-5p	ENSG00000207234	hsa-miR-10b-5p	U6	miRNA	snRNA	2:177015056:177015079:+	1:89282506:89282538:+	UACCCUGUAGAACCGAAUUUGUG&GUGCUCACUUCAGCAGCACAUACACUAAAAUUGGAACCUUAUAGAGAAGAUUAGCAUGACCCCUGUGCGAGGAUGACACACAAAUUCG	.............((((((((((&..............................................................................))))))))))	-11.7
42	MIMAT0000254	ENST00000384505	hsa-miR-10b-5p	ENSG00000207234	hsa-miR-10b-5p	U6	miRNA	snRNA	2:177015062:177015079:+	1:89282483:89282549:+	UACCCUGUAGAACCGAAUUUGUG&GUGCUCACUUCAGCAGCACAUACACUAAAAUUGGAACCUUAUAGAGAAGAUUAGCAUGACCCCUGUGCGAGGAUGACACACAAAUUCG	.............((((((((((&..............................................................................))))))))))	-11.7
43	MIMAT0000254	ENST00000384505	hsa-miR-10b-5p	ENSG00000207234	hsa-miR-10b-5p	U6	miRNA	snRNA	2:177015056:177015079:+	1:89282518:89282549:+	UACCCUGUAGAACCGAAUUUGUG&GUGCUCACUUCAGCAGCACAUACACUAAAAUUGGAACCUUAUAGAGAAGAUUAGCAUGACCCCUGUGCGAGGAUGACACACAAAUUCG	.............((((((((((&..............................................................................))))))))))	-11.7
44	MIMAT0000254	ENST00000410396	hsa-miR-10b-5p	ENSG00000222328	hsa-miR-10b-5p	U2	miRNA	snRNA	2:177015056:177015079:+	11:62609261:62609277:-	UACCCUGUAGAACCGAAUUUGUG&CUUCUCGGCCUUUUGG	.......(((((((((.......&....))))..))))).	-5.3
45	MIMAT0000254	ENST00000410482	hsa-miR-10b-5p	ENSG00000222414	hsa-miR-10b-5p	U2	miRNA	snRNA	2:177015056:177015079:+	10:103124772:103124788:-	UACCCUGUAGAACCGAAUUUGUG&CUUCUCGGCCUUUUGG	.......(((((((((.......&....))))..))))).	-5.3
46	MIMAT0000254	ENST00000410697	hsa-miR-10b-5p	ENSG00000222629	hsa-miR-10b-5p	U2	miRNA	snRNA	2:177015056:177015079:+	10:127579227:127579243:-	UACCCUGUAGAACCGAAUUUGUG&CUUCUCGGCCUUUUGG	.......(((((((((.......&....))))..))))).	-5.3
47	MIMAT0000254	ENST00000410718	hsa-miR-10b-5p	ENSG00000222650	hsa-miR-10b-5p	U2	miRNA	snRNA	2:177015056:177015079:+	1:236431083:236431099:+	UACCCUGUAGAACCGAAUUUGUG&CUUCUCGGCCUUUUGG	.......(((((((((.......&....))))..))))).	-5.3
48	MIMAT0000254	ENST00000410856	hsa-miR-10b-5p	ENSG00000222788	hsa-miR-10b-5p	U2	miRNA	snRNA	2:177015056:177015079:+	1:144944675:144944691:+	UACCCUGUAGAACCGAAUUUGUG&CUUCUCGGCCUUUUGG	.......(((((((((.......&....))))..))))).	-5.3
49	MIMAT0000254	ENST00000410868	hsa-miR-10b-5p	ENSG00000222800	hsa-miR-10b-5p	U2	miRNA	snRNA	2:177015056:177015079:+	6:27077739:27077755:-	UACCCUGUAGAACCGAAUUUGUG&CUUCUCGGCCUUUUGG	.......(((((((((.......&....))))..))))).	-5.3
50	MIMAT0000254	ENST00000411404	hsa-miR-10b-5p	ENSG00000223336	hsa-miR-10b-5p	U2	miRNA	snRNA	2:177015056:177015079:+	13:46948705:46948721:-	UACCCUGUAGAACCGAAUUUGUG&CUUCUCGGCCUUUUGG	.......(((((((((.......&....))))..))))).	-5.3
51	MIMAT0000254	ENST00000459346	hsa-miR-10b-5p	ENSG00000238471	hsa-miR-10b-5p	U2	miRNA	snRNA	2:177015056:177015079:+	GL000216.1:88975:88991:-	UACCCUGUAGAACCGAAUUUGUG&CUUCUCGGCCUUUUGG	.......(((((((((.......&....))))..))))).	-5.3
52	MIMAT0000254	ENST00000459529	hsa-miR-10b-5p	ENSG00000238850	hsa-miR-10b-5p	U2	miRNA	snRNA	2:177015056:177015079:+	GL000225.1:183255:183271:+	UACCCUGUAGAACCGAAUUUGUG&CUUCUCGGCCUUUUGG	.......(((((((((.......&....))))..))))).	-5.3
53	MIMAT0000254	ENST00000515909	hsa-miR-10b-5p	ENSG00000251718	hsa-miR-10b-5p	U2	miRNA	snRNA	2:177015056:177015079:+	2:11701323:11701339:+	UACCCUGUAGAACCGAAUUUGUG&CUUCUCGGCCUUUUGG	.......(((((((((.......&....))))..))))).	-5.3
54	MIMAT0000254	ENST00000516068	hsa-miR-10b-5p	ENSG00000251877	hsa-miR-10b-5p	U2	miRNA	snRNA	2:177015056:177015079:+	6:28378050:28378066:+	UACCCUGUAGAACCGAAUUUGUG&CUUCUCGGCCUUUUGG	.......(((((((((.......&....))))..))))).	-5.3
55	MIMAT0000254	ENST00000406935	hsa-miR-10b-5p	ENSG00000004846	hsa-miR-10b-5p	ABCB5	miRNA	CDS	2:177015056:177015079:+	7:20686969:20686985:+	UACCCUGUAGAACCGAAUUUGUG&CUUCUCGGCCUUUUGG	.......(((((((((.......&....))))..))))).	-5.3
56	MIMAT0000254	ENST00000443026	hsa-miR-10b-5p	ENSG00000004846	hsa-miR-10b-5p	ABCB5	miRNA	CDS	2:177015056:177015079:+	7:20686969:20686985:+	UACCCUGUAGAACCGAAUUUGUG&CUUCUCGGCCUUUUGG	.......(((((((((.......&....))))..))))).	-5.3
57	MIMAT0000254	ENST00000477094	hsa-miR-10b-5p	ENSG00000004846	hsa-miR-10b-5p	ABCB5	miRNA	CDS	2:177015056:177015079:+	7:20686969:20686985:+	UACCCUGUAGAACCGAAUUUGUG&CUUCUCGGCCUUUUGG	.......(((((((((.......&....))))..))))).	-5.3
58	MIMAT0000254	ENST00000494027	hsa-miR-10b-5p	ENSG00000004846	hsa-miR-10b-5p	ABCB5	miRNA	CDS	2:177015056:177015079:+	7:20686969:20686985:+	UACCCUGUAGAACCGAAUUUGUG&CUUCUCGGCCUUUUGG	.......(((((((((.......&....))))..))))).	-5.3
59	MIMAT0000254	ENST00000482980	hsa-miR-10b-5p	ENSG00000243064	hsa-miR-10b-5p	ABCC13	miRNA	Pseudo	2:177015056:177015079:+	21:15646149:15646165:+	UACCCUGUAGAACCGAAUUUGUG&CAGGCCCAACCCCAUU	NA	NA
60	MIMAT0000254	ENST00000500494	hsa-miR-10b-5p	ENSG00000246432	hsa-miR-10b-5p	AC010913.1	miRNA	lncRNA	2:177015056:177015079:+	2:73518057:73518073:+	UACCCUGUAGAACCGAAUUUGUG&AAGCUUUUAGCACAAU	..................(((((&..........))))).	-3.7
61	MIMAT0000254	ENST00000435328	hsa-miR-10b-5p	ENSG00000228016	hsa-miR-10b-5p	AC018712.3	miRNA	ncRNA	2:177015056:177015079:+	2:173591067:173591083:-	UACCCUGUAGAACCGAAUUUGUG&UGGGUUGAACUAUGUU	.....(((((((((.(.......&).))))...)))))..	-5.1
62	MIMAT0000254	ENST00000508953	hsa-miR-10b-5p	ENSG00000249695	hsa-miR-10b-5p	AC026369.1	miRNA	ncRNA	2:177015056:177015079:+	12:258104:258123:-	UACCCUGUAGAACCGAAUUUGUG&CUUCUUUUUUUUUUUUAAUGAUA	....(..(((((...........&............)))))..)...	-1.1
63	MIMAT0000254	ENST00000423663	hsa-miR-10b-5p	ENSG00000228262	hsa-miR-10b-5p	AC073218.2	miRNA	ncRNA	2:177015056:177015079:+	2:34947568:34947604:+	UACCCUGUAGAACCGAAUUUGUG&UCAUGCCUGUAAUCCCAGCAGUUUGGGAGGCCGAGG	..(((.((....(((((((..((&...............))..)))))))...)).).))	-9.9
64	MIMAT0000254	ENST00000502872	hsa-miR-10b-5p	ENSG00000249390	hsa-miR-10b-5p	AC090587.1	miRNA	lncRNA	2:177015056:177015079:+	11:3839320:3839389:-	UACCCUGUAGAACCGAAUUUGUG&AACUCCUGACCUCAGGUGAUCCUCCCACCUCGGCCUCUCAAAGUGCUGGGAUUACAGGCAUGAGCCACA	...(((((((..(((..((((..&......................................))))....)))..)))))))...........	-13.2
65	MIMAT0000254	ENST00000507938	hsa-miR-10b-5p	ENSG00000250404	hsa-miR-10b-5p	AC090587.2	miRNA	ncRNA	2:177015061:177015079:+	11:3839336:3839379:+	UACCCUGUAGAACCGAAUUUGUG&AAUCCCAGCACUUUGAGAGGCCGAGGUGGGAGGAUCACCUGAG	...(((((....((......(((&........))).......)).....))))).............	-4.3
66	MIMAT0000254	ENST00000439258	hsa-miR-10b-5p	ENSG00000237382	hsa-miR-10b-5p	AC127537.7	miRNA	Pseudo	2:177015056:177015079:+	17:18216536:18216552:+	UACCCUGUAGAACCGAAUUUGUG&GGAAUGACCCACAAAU	................(((((((&.........)))))))	-5.3
67	MIMAT0000254	ENST00000439258	hsa-miR-10b-5p	ENSG00000237382	hsa-miR-10b-5p	AC127537.7	miRNA	Pseudo	2:177015056:177015079:+	17:18216536:18216552:+	UACCCUGUAGAACCGAAUUUGUG&GGAAUGACCCACAAAU	................(((((((&.........)))))))	-5.3
68	MIMAT0000254	ENST00000400570	hsa-miR-10b-5p	ENSG00000215557	hsa-miR-10b-5p	AF130358.5	miRNA	Pseudo	2:177015056:177015079:+	21:15646149:15646165:+	UACCCUGUAGAACCGAAUUUGUG&CAGGCCCAACCCCAUU	NA	NA
69	MIMAT0000254	ENST00000400572	hsa-miR-10b-5p	ENSG00000215557	hsa-miR-10b-5p	AF130358.5	miRNA	Pseudo	2:177015056:177015079:+	21:15646149:15646165:+	UACCCUGUAGAACCGAAUUUGUG&CAGGCCCAACCCCAUU	NA	NA
70	MIMAT0000254	ENST00000400574	hsa-miR-10b-5p	ENSG00000215557	hsa-miR-10b-5p	AF130358.5	miRNA	Pseudo	2:177015056:177015079:+	21:15646149:15646165:+	UACCCUGUAGAACCGAAUUUGUG&CAGGCCCAACCCCAUU	NA	NA
71	MIMAT0000254	ENST00000501184	hsa-miR-10b-5p	ENSG00000246044	hsa-miR-10b-5p	AL138781.1	miRNA	ncRNA	2:177015056:177015079:+	9:139006461:139006519:+	UACCCUGUAGAACCGAAUUUGUG&GUGGGUCAUGGCAUGACGAAUUUCACAGGCACCGGGGACAGCAGGCGGCCAGGUGCUC	..((((((....(((..((((((&.......................))))))...))).....))))).)...........	-14.3
72	MIMAT0000254	ENST00000501184	hsa-miR-10b-5p	ENSG00000246044	hsa-miR-10b-5p	AL138781.1	miRNA	lncRNA	2:177015056:177015079:+	9:139006461:139006569:+	UACCCUGUAGAACCGAAUUUGUG&GUGGGUCAUGGCAUGACGAAUUUCACAGGCACCGGGGACAGCAGGCGGCCAGGUGCUCAGAGGGCACCAAGGUGCCACAACUCCCUGCAGCGUUGACACCGCACGAGC	..((((((....(((..((((((&.......................))))))...))).....))))).).............................................................	-14.3
73	MIMAT0000254	ENST00000378121	hsa-miR-10b-5p	ENSG00000214320	hsa-miR-10b-5p	AL139082.3	miRNA	CDS	2:177015056:177015079:+	13:52605869:52605886:+	UACCCUGUAGAACCGAAUUUGUG&GGCAAGCAGUUAGCACA	.....(((..(((.(..(((((.&.)))))).))).)))..	-3.8
74	MIMAT0000254	ENST00000378124	hsa-miR-10b-5p	ENSG00000214320	hsa-miR-10b-5p	AL139082.3	miRNA	CDS	2:177015056:177015079:+	13:52605869:52605886:+	UACCCUGUAGAACCGAAUUUGUG&GGCAAGCAGUUAGCACA	.....(((..(((.(..(((((.&.)))))).))).)))..	-3.8
75	MIMAT0000254	ENST00000319387	hsa-miR-10b-5p	ENSG00000184909	hsa-miR-10b-5p	AL513013.1	miRNA	3'UTR	2:177015056:177015079:+	1:178516646:178516692:+	UACCCUGUAGAACCGAAUUUGUG&CCUAUAAUCCCAGCACUUUGGGAGGCCAAGGCGGGCAGAUCACCUG	...(((((....((.((..(((.&............)))..)).))........)))))...........	-9.6
76	MIMAT0000254	ENST00000319387	hsa-miR-10b-5p	ENSG00000184909	hsa-miR-10b-5p	AL513013.1	miRNA	ncRNA	2:177015056:177015079:+	1:178516646:178516692:+	UACCCUGUAGAACCGAAUUUGUG&CCUAUAAUCCCAGCACUUUGGGAGGCCAAGGCGGGCAGAUCACCUG	...(((((....((.((..(((.&............)))..)).))........)))))...........	-9.6
77	MIMAT0000254	ENST00000510684	hsa-miR-10b-5p	ENSG00000251496	hsa-miR-10b-5p	AL590101.1	miRNA	ncRNA	2:177015056:177015079:+	1:211547333:211547363:-	UACCCUGUAGAACCGAAUUUGUG&GUGGGUCAUGCCUGUAAUCUCAGCACUUUG	.....(((((.(((.(.......&.).))).....)))))..............	-1.3
78	MIMAT0000254	ENST00000510684	hsa-miR-10b-5p	ENSG00000251496	hsa-miR-10b-5p	AL590101.1	miRNA	ncRNA	2:177015056:177015079:+	1:211547333:211547363:-	UACCCUGUAGAACCGAAUUUGUG&GUGGGUCAUGCCUGUAAUCUCAGCACUUUG	.....(((((.(((.(.......&.).))).....)))))..............	-1.3
79	MIMAT0000254	ENST00000438628	hsa-miR-10b-5p	ENSG00000218497	hsa-miR-10b-5p	AL603926.3	miRNA	CDS	2:177015056:177015079:+	GL000223.1:48008:48089:-	UACCCUGUAGAACCGAAUUUGUG&CAGAGAACACAUACAGGAGAGAAACCUCAUGGAUGCAUUCAGUGUGGGAAGGCCUUCUCCCAGAAGUCACAUCUCAUAUCACAUCAGAUGAC	...((((((........((((..&)))).......))))))...........................................................................	-10.1
80	MIMAT0000254	ENST00000451927	hsa-miR-10b-5p	ENSG00000218497	hsa-miR-10b-5p	AL603926.3	miRNA	CDS	2:177015056:177015079:+	GL000223.1:48008:48089:-	UACCCUGUAGAACCGAAUUUGUG&CAGAGAACACAUACAGGAGAGAAACCUCAUGGAUGCAUUCAGUGUGGGAAGGCCUUCUCCCAGAAGUCACAUCUCAUAUCACAUCAGAUGAC	...((((((........((((..&)))).......))))))...........................................................................	-10.1
81	MIMAT0000254	ENST00000309775	hsa-miR-10b-5p	ENSG00000173727	hsa-miR-10b-5p	AP000769.1	miRNA	CDS	2:177015056:177015079:+	11:65222950:65222966:+	UACCCUGUAGAACCGAAUUUGUG&UUGUGCUUCUGGCAGG	...(((((((((((((.......&))).).))))).))))	-9.7
82	MIMAT0000254	ENST00000309775	hsa-miR-10b-5p	ENSG00000173727	hsa-miR-10b-5p	AP000769.1	miRNA	CDS	2:177015056:177015079:+	11:65222950:65222966:+	UACCCUGUAGAACCGAAUUUGUG&UUGUGCUUCUGGCAGG	...(((((((((((((.......&))).).))))).))))	-9.7
83	MIMAT0000254	ENST00000358637	hsa-miR-10b-5p	ENSG00000148219	hsa-miR-10b-5p	ASTN2	miRNA	CDS	2:177015056:177015079:+	9:119375489:119375521:-	UACCCUGUAGAACCGAAUUUGUG&GUAGGCUAUUAAUUAUGGCCUCAAUUUCAGAA	...(((((...............&)))))...........................	-1.9
84	MIMAT0000254	ENST00000343347	hsa-miR-10b-5p	ENSG00000085224	hsa-miR-10b-5p	ATRX	miRNA	CDS	2:177015060:177015079:+	X:76937184:76937291:-	UACCCUGUAGAACCGAAUUUGUG&UCAUCAUCAUCUGAUGCUGAGGAAAGUUCUGAAGAUAAUAAAAAGAAGAAGCAAAGAACUUCAUCUAAAAAGAAGGCAGUCAUUGUCAAGGAGAAAAAGAGAAACUC	....((.((((((..........&.........................)))))).)).........................................................................	-7.2
85	MIMAT0000254	ENST00000373344	hsa-miR-10b-5p	ENSG00000085224	hsa-miR-10b-5p	ATRX	miRNA	CDS	2:177015060:177015079:+	X:76937184:76937291:-	UACCCUGUAGAACCGAAUUUGUG&UCAUCAUCAUCUGAUGCUGAGGAAAGUUCUGAAGAUAAUAAAAAGAAGAAGCAAAGAACUUCAUCUAAAAAGAAGGCAGUCAUUGUCAAGGAGAAAAAGAGAAACUC	....((.((((((..........&.........................)))))).)).........................................................................	-7.2
86	MIMAT0000254	ENST00000395603	hsa-miR-10b-5p	ENSG00000085224	hsa-miR-10b-5p	ATRX	miRNA	CDS	2:177015060:177015079:+	X:76937184:76937291:-	UACCCUGUAGAACCGAAUUUGUG&UCAUCAUCAUCUGAUGCUGAGGAAAGUUCUGAAGAUAAUAAAAAGAAGAAGCAAAGAACUUCAUCUAAAAAGAAGGCAGUCAUUGUCAAGGAGAAAAAGAGAAACUC	....((.((((((..........&.........................)))))).)).........................................................................	-7.2
87	MIMAT0000254	ENST00000395605	hsa-miR-10b-5p	ENSG00000085224	hsa-miR-10b-5p	ATRX	miRNA	CDS	2:177015060:177015079:+	X:76937184:76937291:-	UACCCUGUAGAACCGAAUUUGUG&UCAUCAUCAUCUGAUGCUGAGGAAAGUUCUGAAGAUAAUAAAAAGAAGAAGCAAAGAACUUCAUCUAAAAAGAAGGCAGUCAUUGUCAAGGAGAAAAAGAGAAACUC	....((.((((((..........&.........................)))))).)).........................................................................	-7.2
88	MIMAT0000254	ENST00000480283	hsa-miR-10b-5p	ENSG00000085224	hsa-miR-10b-5p	ATRX	miRNA	CDS	2:177015060:177015079:+	X:76937184:76937291:-	UACCCUGUAGAACCGAAUUUGUG&UCAUCAUCAUCUGAUGCUGAGGAAAGUUCUGAAGAUAAUAAAAAGAAGAAGCAAAGAACUUCAUCUAAAAAGAAGGCAGUCAUUGUCAAGGAGAAAAAGAGAAACUC	....((.((((((..........&.........................)))))).)).........................................................................	-7.2
89	MIMAT0000254	ENST00000266383	hsa-miR-10b-5p	ENSG00000139044	hsa-miR-10b-5p	B4GALNT3	miRNA	3'UTR	2:177015056:177015079:+	12:671936:671953:+	UACCCUGUAGAACCGAAUUUGUG&CCUCCACCACUGCUGUG	NA	NA
90	MIMAT0000254	ENST00000505145	hsa-miR-10b-5p	ENSG00000027847	hsa-miR-10b-5p	B4GALT7	miRNA	CDS	2:177015056:177015079:+	5:177033565:177033583:+	UACCCUGUAGAACCGAAUUUGUG&CAGCUGGUCUCCCUGCUU	NA	NA
91	MIMAT0000254	ENST00000505145	hsa-miR-10b-5p	ENSG00000027847	hsa-miR-10b-5p	B4GALT7	miRNA	CDS	2:177015056:177015079:+	5:177033565:177033583:+	UACCCUGUAGAACCGAAUUUGUG&CAGCUGGUCUCCCUGCUU	NA	NA
92	MIMAT0000254	ENST00000505145	hsa-miR-10b-5p	ENSG00000027847	hsa-miR-10b-5p	B4GALT7	miRNA	CDS	2:177015056:177015079:+	5:177033565:177033583:+	UACCCUGUAGAACCGAAUUUGUG&CAGCUGGUCUCCCUGCUU	NA	NA
93	MIMAT0000254	ENST00000428908	hsa-miR-10b-5p	ENSG00000153064	hsa-miR-10b-5p	BANK1	miRNA	3'UTR	2:177015056:177015079:+	4:102995943:102995959:+	UACCCUGUAGAACCGAAUUUGUG&CUUCUCGGCCUUUUGG	.......(((((((((.......&....))))..))))).	-5.3
94	MIMAT0000254	ENST00000504592	hsa-miR-10b-5p	ENSG00000153064	hsa-miR-10b-5p	BANK1	miRNA	3'UTR	2:177015056:177015079:+	4:102995943:102995959:+	UACCCUGUAGAACCGAAUUUGUG&CUUCUCGGCCUUUUGG	.......(((((((((.......&....))))..))))).	-5.3
95	MIMAT0000254	ENST00000409178	hsa-miR-10b-5p	ENSG00000222047	hsa-miR-10b-5p	C10orf55	miRNA	lncRNA	2:177015056:177015079:+	10:75682468:75682509:-	UACCCUGUAGAACCGAAUUUGUG&GCCUGUAAUUCCAGCCACUCAGGAGGCUGAGGUGGGAGGAU	...((((.......(((((....&......)))))........))))..................	-7.3
96	MIMAT0000254	ENST00000324616	hsa-miR-10b-5p	ENSG00000180116	hsa-miR-10b-5p	C12orf40	miRNA	CDS	2:177015056:177015079:+	12:40076777:40076792:+	UACCCUGUAGAACCGAAUUUGUG&CAGUUCCAGAGUUGA	.((.(((.......(((((....&.)))))))).))...	-2.8
97	MIMAT0000254	ENST00000398716	hsa-miR-10b-5p	ENSG00000180116	hsa-miR-10b-5p	C12orf40	miRNA	CDS	2:177015056:177015079:+	12:40076777:40076792:+	UACCCUGUAGAACCGAAUUUGUG&CAGUUCCAGAGUUGA	.((.(((.......(((((....&.)))))))).))...	-2.8
98	MIMAT0000254	ENST00000405531	hsa-miR-10b-5p	ENSG00000180116	hsa-miR-10b-5p	C12orf40	miRNA	CDS	2:177015056:177015079:+	12:40076777:40076792:+	UACCCUGUAGAACCGAAUUUGUG&CAGUUCCAGAGUUGA	.((.(((.......(((((....&.)))))))).))...	-2.8
99	MIMAT0000254	ENST00000468200	hsa-miR-10b-5p	ENSG00000180116	hsa-miR-10b-5p	C12orf40	miRNA	CDS	2:177015056:177015079:+	12:40076777:40076792:+	UACCCUGUAGAACCGAAUUUGUG&CAGUUCCAGAGUUGA	.((.(((.......(((((....&.)))))))).))...	-2.8
100	MIMAT0000254	ENST00000324616	hsa-miR-10b-5p	ENSG00000180116	hsa-miR-10b-5p	C12orf40	miRNA	CDS	2:177015056:177015079:+	12:40076777:40076792:+	UACCCUGUAGAACCGAAUUUGUG&CAGUUCCAGAGUUGA	.((.(((.......(((((....&.)))))))).))...	-2.8
101	MIMAT0000254	ENST00000398716	hsa-miR-10b-5p	ENSG00000180116	hsa-miR-10b-5p	C12orf40	miRNA	CDS	2:177015056:177015079:+	12:40076777:40076792:+	UACCCUGUAGAACCGAAUUUGUG&CAGUUCCAGAGUUGA	.((.(((.......(((((....&.)))))))).))...	-2.8
102	MIMAT0000254	ENST00000405531	hsa-miR-10b-5p	ENSG00000180116	hsa-miR-10b-5p	C12orf40	miRNA	CDS	2:177015056:177015079:+	12:40076777:40076792:+	UACCCUGUAGAACCGAAUUUGUG&CAGUUCCAGAGUUGA	.((.(((.......(((((....&.)))))))).))...	-2.8
103	MIMAT0000254	ENST00000468200	hsa-miR-10b-5p	ENSG00000180116	hsa-miR-10b-5p	C12orf40	miRNA	CDS	2:177015056:177015079:+	12:40076777:40076792:+	UACCCUGUAGAACCGAAUUUGUG&CAGUUCCAGAGUUGA	.((.(((.......(((((....&.)))))))).))...	-2.8
104	MIMAT0000254	ENST00000382688	hsa-miR-10b-5p	ENSG00000188549	hsa-miR-10b-5p	C15orf52	miRNA	CDS	2:177015056:177015079:+	15:40627620:40627636:-	UACCCUGUAGAACCGAAUUUGUG&CUGGGGCCCAGGAGAG	..(((((................&.)))))..........	-5.7
105	MIMAT0000254	ENST00000397536	hsa-miR-10b-5p	ENSG00000188549	hsa-miR-10b-5p	C15orf52	miRNA	CDS	2:177015056:177015079:+	15:40627620:40627636:-	UACCCUGUAGAACCGAAUUUGUG&CUGGGGCCCAGGAGAG	..(((((................&.)))))..........	-5.7
106	MIMAT0000254	ENST00000382688	hsa-miR-10b-5p	ENSG00000188549	hsa-miR-10b-5p	C15orf52	miRNA	CDS	2:177015059:177015079:+	15:40627620:40627636:-	UACCCUGUAGAACCGAAUUUGUG&CUGGGGCCCAGGAGAG	..(((((................&.)))))..........	-5.7
107	MIMAT0000254	ENST00000397536	hsa-miR-10b-5p	ENSG00000188549	hsa-miR-10b-5p	C15orf52	miRNA	CDS	2:177015059:177015079:+	15:40627620:40627636:-	UACCCUGUAGAACCGAAUUUGUG&CUGGGGCCCAGGAGAG	..(((((................&.)))))..........	-5.7
108	MIMAT0000254	ENST00000337335	hsa-miR-10b-5p	ENSG00000162913	hsa-miR-10b-5p	C1orf145	miRNA	CDS	2:177015056:177015079:+	1:228401122:228401138:-	UACCCUGUAGAACCGAAUUUGUG&CCAGGAGAGAAGACUG	NA	NA
109	MIMAT0000254	ENST00000337335	hsa-miR-10b-5p	ENSG00000162913	hsa-miR-10b-5p	C1orf145	miRNA	CDS	2:177015059:177015079:+	1:228401122:228401138:-	UACCCUGUAGAACCGAAUUUGUG&CCAGGAGAGAAGACUG	NA	NA
110	MIMAT0000254	ENST00000472421	hsa-miR-10b-5p	ENSG00000162913	hsa-miR-10b-5p	C1orf145	miRNA	CDS	2:177015056:177015079:+	1:228401122:228401138:-	UACCCUGUAGAACCGAAUUUGUG&CCAGGAGAGAAGACUG	NA	NA
111	MIMAT0000254	ENST00000472613	hsa-miR-10b-5p	ENSG00000162913	hsa-miR-10b-5p	C1orf145	miRNA	CDS	2:177015056:177015079:+	1:228401122:228401138:-	UACCCUGUAGAACCGAAUUUGUG&CCAGGAGAGAAGACUG	NA	NA
112	MIMAT0000254	ENST00000472421	hsa-miR-10b-5p	ENSG00000162913	hsa-miR-10b-5p	C1orf145	miRNA	CDS	2:177015059:177015079:+	1:228401122:228401138:-	UACCCUGUAGAACCGAAUUUGUG&CCAGGAGAGAAGACUG	NA	NA
113	MIMAT0000254	ENST00000472613	hsa-miR-10b-5p	ENSG00000162913	hsa-miR-10b-5p	C1orf145	miRNA	CDS	2:177015059:177015079:+	1:228401122:228401138:-	UACCCUGUAGAACCGAAUUUGUG&CCAGGAGAGAAGACUG	NA	NA
114	MIMAT0000254	ENST00000521244	hsa-miR-10b-5p	ENSG00000213057	hsa-miR-10b-5p	C1orf220	miRNA	3'UTR	2:177015056:177015079:+	1:178516646:178516692:+	UACCCUGUAGAACCGAAUUUGUG&CCUAUAAUCCCAGCACUUUGGGAGGCCAAGGCGGGCAGAUCACCUG	...(((((....((.((..(((.&............)))..)).))........)))))...........	-9.6
115	MIMAT0000254	ENST00000521244	hsa-miR-10b-5p	ENSG00000213057	hsa-miR-10b-5p	C1orf220	miRNA	ncRNA	2:177015056:177015079:+	1:178516646:178516692:+	UACCCUGUAGAACCGAAUUUGUG&CCUAUAAUCCCAGCACUUUGGGAGGCCAAGGCGGGCAGAUCACCUG	...(((((....((.((..(((.&............)))..)).))........)))))...........	-9.6
116	MIMAT0000254	ENST00000368686	hsa-miR-10b-5p	ENSG00000160679	hsa-miR-10b-5p	C1orf77	miRNA	3'UTR	2:177015056:177015079:+	1:153615926:153615942:+	UACCCUGUAGAACCGAAUUUGUG&UCAUAGGCAGGCUUCU	...(((((...............&......))))).....	-7.2
117	MIMAT0000254	ENST00000262547	hsa-miR-10b-5p	ENSG00000089091	hsa-miR-10b-5p	C20orf12	miRNA	CDS	2:177015056:177015079:+	20:18395140:18395156:-	UACCCUGUAGAACCGAAUUUGUG&CUCGGCAUUCCUGCUG	NA	NA
118	MIMAT0000254	ENST00000329494	hsa-miR-10b-5p	ENSG00000089091	hsa-miR-10b-5p	C20orf12	miRNA	CDS	2:177015056:177015079:+	20:18395140:18395156:-	UACCCUGUAGAACCGAAUUUGUG&CUCGGCAUUCCUGCUG	NA	NA
119	MIMAT0000254	ENST00000357236	hsa-miR-10b-5p	ENSG00000089091	hsa-miR-10b-5p	C20orf12	miRNA	CDS	2:177015056:177015079:+	20:18395140:18395156:-	UACCCUGUAGAACCGAAUUUGUG&CUCGGCAUUCCUGCUG	NA	NA
120	MIMAT0000254	ENST00000358866	hsa-miR-10b-5p	ENSG00000089091	hsa-miR-10b-5p	C20orf12	miRNA	CDS	2:177015056:177015079:+	20:18395140:18395156:-	UACCCUGUAGAACCGAAUUUGUG&CUCGGCAUUCCUGCUG	NA	NA
121	MIMAT0000254	ENST00000377630	hsa-miR-10b-5p	ENSG00000089091	hsa-miR-10b-5p	C20orf12	miRNA	CDS	2:177015056:177015079:+	20:18395140:18395156:-	UACCCUGUAGAACCGAAUUUGUG&CUCGGCAUUCCUGCUG	NA	NA
122	MIMAT0000254	ENST00000377637	hsa-miR-10b-5p	ENSG00000089091	hsa-miR-10b-5p	C20orf12	miRNA	CDS	2:177015056:177015079:+	20:18395140:18395156:-	UACCCUGUAGAACCGAAUUUGUG&CUCGGCAUUCCUGCUG	NA	NA
123	MIMAT0000254	ENST00000414623	hsa-miR-10b-5p	ENSG00000089091	hsa-miR-10b-5p	C20orf12	miRNA	CDS	2:177015056:177015079:+	20:18395140:18395156:-	UACCCUGUAGAACCGAAUUUGUG&CUCGGCAUUCCUGCUG	NA	NA
124	MIMAT0000254	ENST00000460891	hsa-miR-10b-5p	ENSG00000089091	hsa-miR-10b-5p	C20orf12	miRNA	ncRNA	2:177015056:177015079:+	20:18395140:18395156:-	UACCCUGUAGAACCGAAUUUGUG&CUCGGCAUUCCUGCUG	NA	NA
125	MIMAT0000254	ENST00000487128	hsa-miR-10b-5p	ENSG00000089091	hsa-miR-10b-5p	C20orf12	miRNA	ncRNA	2:177015056:177015079:+	20:18395140:18395156:-	UACCCUGUAGAACCGAAUUUGUG&CUCGGCAUUCCUGCUG	NA	NA
126	MIMAT0000254	ENST00000262547	hsa-miR-10b-5p	ENSG00000089091	hsa-miR-10b-5p	C20orf12	miRNA	CDS	2:177015056:177015079:+	20:18395140:18395156:-	UACCCUGUAGAACCGAAUUUGUG&CUCGGCAUUCCUGCUG	NA	NA
127	MIMAT0000254	ENST00000329494	hsa-miR-10b-5p	ENSG00000089091	hsa-miR-10b-5p	C20orf12	miRNA	CDS	2:177015056:177015079:+	20:18395140:18395156:-	UACCCUGUAGAACCGAAUUUGUG&CUCGGCAUUCCUGCUG	NA	NA
128	MIMAT0000254	ENST00000357236	hsa-miR-10b-5p	ENSG00000089091	hsa-miR-10b-5p	C20orf12	miRNA	CDS	2:177015056:177015079:+	20:18395140:18395156:-	UACCCUGUAGAACCGAAUUUGUG&CUCGGCAUUCCUGCUG	NA	NA
129	MIMAT0000254	ENST00000358866	hsa-miR-10b-5p	ENSG00000089091	hsa-miR-10b-5p	C20orf12	miRNA	CDS	2:177015056:177015079:+	20:18395140:18395156:-	UACCCUGUAGAACCGAAUUUGUG&CUCGGCAUUCCUGCUG	NA	NA
130	MIMAT0000254	ENST00000377630	hsa-miR-10b-5p	ENSG00000089091	hsa-miR-10b-5p	C20orf12	miRNA	CDS	2:177015056:177015079:+	20:18395140:18395156:-	UACCCUGUAGAACCGAAUUUGUG&CUCGGCAUUCCUGCUG	NA	NA
131	MIMAT0000254	ENST00000377637	hsa-miR-10b-5p	ENSG00000089091	hsa-miR-10b-5p	C20orf12	miRNA	CDS	2:177015056:177015079:+	20:18395140:18395156:-	UACCCUGUAGAACCGAAUUUGUG&CUCGGCAUUCCUGCUG	NA	NA
132	MIMAT0000254	ENST00000414623	hsa-miR-10b-5p	ENSG00000089091	hsa-miR-10b-5p	C20orf12	miRNA	CDS	2:177015056:177015079:+	20:18395140:18395156:-	UACCCUGUAGAACCGAAUUUGUG&CUCGGCAUUCCUGCUG	NA	NA
133	MIMAT0000254	ENST00000460891	hsa-miR-10b-5p	ENSG00000089091	hsa-miR-10b-5p	C20orf12	miRNA	CDS	2:177015056:177015079:+	20:18395140:18395156:-	UACCCUGUAGAACCGAAUUUGUG&CUCGGCAUUCCUGCUG	NA	NA
134	MIMAT0000254	ENST00000487128	hsa-miR-10b-5p	ENSG00000089091	hsa-miR-10b-5p	C20orf12	miRNA	ncRNA	2:177015056:177015079:+	20:18395140:18395156:-	UACCCUGUAGAACCGAAUUUGUG&CUCGGCAUUCCUGCUG	NA	NA
135	MIMAT0000254	ENST00000262547	hsa-miR-10b-5p	ENSG00000089091	hsa-miR-10b-5p	C20orf12	miRNA	CDS	2:177015056:177015079:+	20:18395140:18395156:-	UACCCUGUAGAACCGAAUUUGUG&CUCGGCAUUCCUGCUG	NA	NA
136	MIMAT0000254	ENST00000329494	hsa-miR-10b-5p	ENSG00000089091	hsa-miR-10b-5p	C20orf12	miRNA	CDS	2:177015056:177015079:+	20:18395140:18395156:-	UACCCUGUAGAACCGAAUUUGUG&CUCGGCAUUCCUGCUG	NA	NA
137	MIMAT0000254	ENST00000357236	hsa-miR-10b-5p	ENSG00000089091	hsa-miR-10b-5p	C20orf12	miRNA	CDS	2:177015056:177015079:+	20:18395140:18395156:-	UACCCUGUAGAACCGAAUUUGUG&CUCGGCAUUCCUGCUG	NA	NA
138	MIMAT0000254	ENST00000358866	hsa-miR-10b-5p	ENSG00000089091	hsa-miR-10b-5p	C20orf12	miRNA	CDS	2:177015056:177015079:+	20:18395140:18395156:-	UACCCUGUAGAACCGAAUUUGUG&CUCGGCAUUCCUGCUG	NA	NA
139	MIMAT0000254	ENST00000377630	hsa-miR-10b-5p	ENSG00000089091	hsa-miR-10b-5p	C20orf12	miRNA	CDS	2:177015056:177015079:+	20:18395140:18395156:-	UACCCUGUAGAACCGAAUUUGUG&CUCGGCAUUCCUGCUG	NA	NA
140	MIMAT0000254	ENST00000377637	hsa-miR-10b-5p	ENSG00000089091	hsa-miR-10b-5p	C20orf12	miRNA	CDS	2:177015056:177015079:+	20:18395140:18395156:-	UACCCUGUAGAACCGAAUUUGUG&CUCGGCAUUCCUGCUG	NA	NA
141	MIMAT0000254	ENST00000414623	hsa-miR-10b-5p	ENSG00000089091	hsa-miR-10b-5p	C20orf12	miRNA	CDS	2:177015056:177015079:+	20:18395140:18395156:-	UACCCUGUAGAACCGAAUUUGUG&CUCGGCAUUCCUGCUG	NA	NA
142	MIMAT0000254	ENST00000460891	hsa-miR-10b-5p	ENSG00000089091	hsa-miR-10b-5p	C20orf12	miRNA	CDS	2:177015056:177015079:+	20:18395140:18395156:-	UACCCUGUAGAACCGAAUUUGUG&CUCGGCAUUCCUGCUG	NA	NA
143	MIMAT0000254	ENST00000487128	hsa-miR-10b-5p	ENSG00000089091	hsa-miR-10b-5p	C20orf12	miRNA	ncRNA	2:177015056:177015079:+	20:18395140:18395156:-	UACCCUGUAGAACCGAAUUUGUG&CUCGGCAUUCCUGCUG	NA	NA
144	MIMAT0000254	ENST00000497718	hsa-miR-10b-5p	ENSG00000167798	hsa-miR-10b-5p	C3P1	miRNA	Pseudo	2:177015056:177015079:+	19:10149315:10149331:+	UACCCUGUAGAACCGAAUUUGUG&GUGGCUCUUCAUGCUG	NA	NA
145	MIMAT0000254	ENST00000229583	hsa-miR-10b-5p	ENSG00000111863	hsa-miR-10b-5p	C6orf105	miRNA	3'UTR	2:177015056:177015078:+	6:11714639:11714663:-	UACCCUGUAGAACCGAAUUUGUG&UUUUCUCAUCUUUUUUUUUUUUUU	NA	NA
146	MIMAT0000254	ENST00000414691	hsa-miR-10b-5p	ENSG00000111863	hsa-miR-10b-5p	C6orf105	miRNA	3'UTR	2:177015056:177015078:+	6:11714639:11714663:-	UACCCUGUAGAACCGAAUUUGUG&UUUUCUCAUCUUUUUUUUUUUUUU	NA	NA
147	MIMAT0000254	ENST00000505099	hsa-miR-10b-5p	ENSG00000111863	hsa-miR-10b-5p	C6orf105	miRNA	3'UTR	2:177015056:177015078:+	6:11714639:11714663:-	UACCCUGUAGAACCGAAUUUGUG&UUUUCUCAUCUUUUUUUUUUUUUU	NA	NA
148	MIMAT0000254	ENST00000512139	hsa-miR-10b-5p	ENSG00000111863	hsa-miR-10b-5p	C6orf105	miRNA	3'UTR	2:177015056:177015078:+	6:11714639:11714663:-	UACCCUGUAGAACCGAAUUUGUG&UUUUCUCAUCUUUUUUUUUUUUUU	NA	NA
149	MIMAT0000254	ENST00000513651	hsa-miR-10b-5p	ENSG00000111863	hsa-miR-10b-5p	C6orf105	miRNA	3'UTR	2:177015056:177015078:+	6:11714639:11714663:-	UACCCUGUAGAACCGAAUUUGUG&UUUUCUCAUCUUUUUUUUUUUUUU	NA	NA
150	MIMAT0000254	ENST00000514824	hsa-miR-10b-5p	ENSG00000111863	hsa-miR-10b-5p	C6orf105	miRNA	3'UTR	2:177015056:177015078:+	6:11714639:11714663:-	UACCCUGUAGAACCGAAUUUGUG&UUUUCUCAUCUUUUUUUUUUUUUU	NA	NA
151	MIMAT0000254	ENST00000413272	hsa-miR-10b-5p	ENSG00000189233	hsa-miR-10b-5p	C8orf80	miRNA	3'UTR	2:177015056:177015079:+	8:27880648:27880723:-	UACCCUGUAGAACCGAAUUUGUG&GAGUGCAGUGGCACCAUCACAGCUCACUGCAGCCUCGAACUCCUAGGCUCAAGCGAUCCUCCAGCCUCAGCCUCC	....((((((....((..(((((&.................))))).)).))))))...........................................	-8.4
152	MIMAT0000254	ENST00000178638	hsa-miR-10b-5p	ENSG00000074410	hsa-miR-10b-5p	CA12	miRNA	CDS	2:177015056:177015079:+	15:63619377:63619393:-	UACCCUGUAGAACCGAAUUUGUG&UCUGUAUUGUGGUGGU	(((((((((((............&))))))..).))))..	-4.4
153	MIMAT0000254	ENST00000344366	hsa-miR-10b-5p	ENSG00000074410	hsa-miR-10b-5p	CA12	miRNA	CDS	2:177015056:177015079:+	15:63619377:63619393:-	UACCCUGUAGAACCGAAUUUGUG&UCUGUAUUGUGGUGGU	(((((((((((............&))))))..).))))..	-4.4
154	MIMAT0000254	ENST00000422263	hsa-miR-10b-5p	ENSG00000074410	hsa-miR-10b-5p	CA12	miRNA	CDS	2:177015056:177015079:+	15:63619377:63619393:-	UACCCUGUAGAACCGAAUUUGUG&UCUGUAUUGUGGUGGU	(((((((((((............&))))))..).))))..	-4.4
155	MIMAT0000254	ENST00000478979	hsa-miR-10b-5p	ENSG00000162004	hsa-miR-10b-5p	CCDC78	miRNA	CDS	2:177015056:177015079:+	16:773190:773206:-	UACCCUGUAGAACCGAAUUUGUG&CAUGCCAGCUCUCAAA	NA	NA
156	MIMAT0000254	ENST00000481804	hsa-miR-10b-5p	ENSG00000162004	hsa-miR-10b-5p	CCDC78	miRNA	CDS	2:177015056:177015079:+	16:773190:773206:-	UACCCUGUAGAACCGAAUUUGUG&CAUGCCAGCUCUCAAA	NA	NA
157	MIMAT0000254	ENST00000482878	hsa-miR-10b-5p	ENSG00000162004	hsa-miR-10b-5p	CCDC78	miRNA	CDS	2:177015056:177015079:+	16:773190:773206:-	UACCCUGUAGAACCGAAUUUGUG&CAUGCCAGCUCUCAAA	NA	NA
158	MIMAT0000254	ENST00000471247	hsa-miR-10b-5p	ENSG00000163660	hsa-miR-10b-5p	CCNL1	miRNA	CDS	2:177015056:177015079:+	3:156869813:156869844:-	UACCCUGUAGAACCGAAUUUGUG&GUUUUGUUUUUUUAACCAAAAGGUAAAUAAU	...(((..(((((.((((.....&)))).)))))..........)))........	-3.8
159	MIMAT0000254	ENST00000474539	hsa-miR-10b-5p	ENSG00000163660	hsa-miR-10b-5p	CCNL1	miRNA	CDS	2:177015056:177015079:+	3:156869813:156869844:-	UACCCUGUAGAACCGAAUUUGUG&GUUUUGUUUUUUUAACCAAAAGGUAAAUAAU	...(((..(((((.((((.....&)))).)))))..........)))........	-3.8
160	MIMAT0000254	ENST00000478454	hsa-miR-10b-5p	ENSG00000163660	hsa-miR-10b-5p	CCNL1	miRNA	CDS	2:177015056:177015079:+	3:156869813:156869844:-	UACCCUGUAGAACCGAAUUUGUG&GUUUUGUUUUUUUAACCAAAAGGUAAAUAAU	...(((..(((((.((((.....&)))).)))))..........)))........	-3.8
161	MIMAT0000254	ENST00000332904	hsa-miR-10b-5p	ENSG00000148600	hsa-miR-10b-5p	CDHR1	miRNA	CDS	2:177015056:177015079:+	10:85968608:85968624:+	UACCCUGUAGAACCGAAUUUGUG&UUGAAAAGUCCAAAGU	NA	NA
162	MIMAT0000254	ENST00000372117	hsa-miR-10b-5p	ENSG00000148600	hsa-miR-10b-5p	CDHR1	miRNA	CDS	2:177015056:177015079:+	10:85968608:85968624:+	UACCCUGUAGAACCGAAUUUGUG&UUGAAAAGUCCAAAGU	NA	NA
163	MIMAT0000254	ENST00000440770	hsa-miR-10b-5p	ENSG00000148600	hsa-miR-10b-5p	CDHR1	miRNA	CDS	2:177015056:177015079:+	10:85968608:85968624:+	UACCCUGUAGAACCGAAUUUGUG&UUGAAAAGUCCAAAGU	NA	NA
164	MIMAT0000254	ENST00000295887	hsa-miR-10b-5p	ENSG00000163624	hsa-miR-10b-5p	CDS1	miRNA	3'UTR	2:177015056:177015079:+	4:85571442:85571459:+	UACCCUGUAGAACCGAAUUUGUG&CAUCAUCACUGCAUGUGU	.....(((((.............&........))))).....	-5
165	MIMAT0000254	ENST00000295887	hsa-miR-10b-5p	ENSG00000163624	hsa-miR-10b-5p	CDS1	miRNA	3'UTR	2:177015056:177015079:+	4:85571442:85571460:+	UACCCUGUAGAACCGAAUUUGUG&CAUCAUCACUGCAUGUGU	.....(((((.............&........))))).....	-5
166	MIMAT0000254	ENST00000295887	hsa-miR-10b-5p	ENSG00000163624	hsa-miR-10b-5p	CDS1	miRNA	3'UTR	2:177015056:177015079:+	4:85571442:85571460:+	UACCCUGUAGAACCGAAUUUGUG&CAUCAUCACUGCAUGUGU	.....(((((.............&........))))).....	-5
167	MIMAT0000254	ENST00000379261	hsa-miR-10b-5p	ENSG00000048740	hsa-miR-10b-5p	CELF2	miRNA	3'UTR	2:177015057:177015079:+	10:11377043:11377060:+	UACCCUGUAGAACCGAAUUUGUG&AGGCAGGGGGAGGUAAA	..((((((...............&..)))))).........	-11.4
168	MIMAT0000254	ENST00000416382	hsa-miR-10b-5p	ENSG00000048740	hsa-miR-10b-5p	CELF2	miRNA	3'UTR	2:177015057:177015079:+	10:11377043:11377060:+	UACCCUGUAGAACCGAAUUUGUG&AGGCAGGGGGAGGUAAA	..((((((...............&..)))))).........	-11.4
169	MIMAT0000254	ENST00000427450	hsa-miR-10b-5p	ENSG00000048740	hsa-miR-10b-5p	CELF2	miRNA	3'UTR	2:177015057:177015079:+	10:11377043:11377060:+	UACCCUGUAGAACCGAAUUUGUG&AGGCAGGGGGAGGUAAA	..((((((...............&..)))))).........	-11.4
170	MIMAT0000254	ENST00000450189	hsa-miR-10b-5p	ENSG00000048740	hsa-miR-10b-5p	CELF2	miRNA	3'UTR	2:177015057:177015079:+	10:11377043:11377060:+	UACCCUGUAGAACCGAAUUUGUG&AGGCAGGGGGAGGUAAA	..((((((...............&..)))))).........	-11.4
171	MIMAT0000254	ENST00000262738	hsa-miR-10b-5p	ENSG00000075275	hsa-miR-10b-5p	CELSR1	miRNA	CDS	2:177015056:177015079:+	22:46805017:46805034:-	UACCCUGUAGAACCGAAUUUGUG&CGGUGAGAGCGUCGUGU	NA	NA
172	MIMAT0000254	ENST00000395967	hsa-miR-10b-5p	ENSG00000075275	hsa-miR-10b-5p	CELSR1	miRNA	CDS	2:177015056:177015079:+	22:46805017:46805034:-	UACCCUGUAGAACCGAAUUUGUG&CGGUGAGAGCGUCGUGU	NA	NA
173	MIMAT0000254	ENST00000378961	hsa-miR-10b-5p	ENSG00000089199	hsa-miR-10b-5p	CHGB	miRNA	CDS	2:177015056:177015079:+	20:5903428:5903444:+	UACCCUGUAGAACCGAAUUUGUG&AGUGGCCAGAUCGGAA	............(((.(((((..&......))))))))..	-7.4
174	MIMAT0000254	ENST00000455042	hsa-miR-10b-5p	ENSG00000089199	hsa-miR-10b-5p	CHGB	miRNA	CDS	2:177015056:177015079:+	20:5903428:5903444:+	UACCCUGUAGAACCGAAUUUGUG&AGUGGCCAGAUCGGAA	............(((.(((((..&......))))))))..	-7.4
175	MIMAT0000254	ENST00000378961	hsa-miR-10b-5p	ENSG00000089199	hsa-miR-10b-5p	CHGB	miRNA	CDS	2:177015056:177015079:+	20:5903428:5903444:+	UACCCUGUAGAACCGAAUUUGUG&AGUGGCCAGAUCGGAA	............(((.(((((..&......))))))))..	-7.4
176	MIMAT0000254	ENST00000455042	hsa-miR-10b-5p	ENSG00000089199	hsa-miR-10b-5p	CHGB	miRNA	CDS	2:177015056:177015079:+	20:5903428:5903444:+	UACCCUGUAGAACCGAAUUUGUG&AGUGGCCAGAUCGGAA	............(((.(((((..&......))))))))..	-7.4
177	MIMAT0000254	ENST00000218054	hsa-miR-10b-5p	ENSG00000101938	hsa-miR-10b-5p	CHRDL1	miRNA	3'UTR	2:177015056:177015079:+	X:109918950:109918984:-	UACCCUGUAGAACCGAAUUUGUG&CCUCCCUCCUUCUCUCUCUCUCUCUCUCUCCCUCCCUCUC	NA	NA
178	MIMAT0000254	ENST00000372045	hsa-miR-10b-5p	ENSG00000101938	hsa-miR-10b-5p	CHRDL1	miRNA	3'UTR	2:177015056:177015079:+	X:109918950:109918984:-	UACCCUGUAGAACCGAAUUUGUG&CCUCCCUCCUUCUCUCUCUCUCUCUCUCUCCCUCCCUCUC	NA	NA
179	MIMAT0000254	ENST00000394797	hsa-miR-10b-5p	ENSG00000101938	hsa-miR-10b-5p	CHRDL1	miRNA	3'UTR	2:177015056:177015079:+	X:109918950:109918984:-	UACCCUGUAGAACCGAAUUUGUG&CCUCCCUCCUUCUCUCUCUCUCUCUCUCUCCCUCCCUCUC	NA	NA
180	MIMAT0000254	ENST00000434224	hsa-miR-10b-5p	ENSG00000101938	hsa-miR-10b-5p	CHRDL1	miRNA	3'UTR	2:177015056:177015079:+	X:109918950:109918984:-	UACCCUGUAGAACCGAAUUUGUG&CCUCCCUCCUUCUCUCUCUCUCUCUCUCUCCCUCCCUCUC	NA	NA
181	MIMAT0000254	ENST00000218054	hsa-miR-10b-5p	ENSG00000101938	hsa-miR-10b-5p	CHRDL1	miRNA	3'UTR	2:177015056:177015079:+	X:109918944:109918984:-	UACCCUGUAGAACCGAAUUUGUG&CCUCCCUCCUUCUCUCUCUCUCUCUCUCUCCCUCCCUCUC	NA	NA
182	MIMAT0000254	ENST00000372045	hsa-miR-10b-5p	ENSG00000101938	hsa-miR-10b-5p	CHRDL1	miRNA	3'UTR	2:177015056:177015079:+	X:109918944:109918984:-	UACCCUGUAGAACCGAAUUUGUG&CCUCCCUCCUUCUCUCUCUCUCUCUCUCUCCCUCCCUCUC	NA	NA
183	MIMAT0000254	ENST00000394797	hsa-miR-10b-5p	ENSG00000101938	hsa-miR-10b-5p	CHRDL1	miRNA	3'UTR	2:177015056:177015079:+	X:109918944:109918984:-	UACCCUGUAGAACCGAAUUUGUG&CCUCCCUCCUUCUCUCUCUCUCUCUCUCUCCCUCCCUCUC	NA	NA
184	MIMAT0000254	ENST00000434224	hsa-miR-10b-5p	ENSG00000101938	hsa-miR-10b-5p	CHRDL1	miRNA	3'UTR	2:177015056:177015079:+	X:109918944:109918984:-	UACCCUGUAGAACCGAAUUUGUG&CCUCCCUCCUUCUCUCUCUCUCUCUCUCUCCCUCCCUCUC	NA	NA
185	MIMAT0000254	ENST00000243222	hsa-miR-10b-5p	ENSG00000123500	hsa-miR-10b-5p	COL10A1	miRNA	3'UTR	2:177015056:177015078:+	6:116440900:116440921:-	UACCCUGUAGAACCGAAUUUGUG&AUUAAAAAAAAAAACAGAAAU	.................(((((.&.............)))))...	-3
186	MIMAT0000254	ENST00000327673	hsa-miR-10b-5p	ENSG00000123500	hsa-miR-10b-5p	COL10A1	miRNA	3'UTR	2:177015056:177015078:+	6:116440900:116440921:-	UACCCUGUAGAACCGAAUUUGUG&AUUAAAAAAAAAAACAGAAAU	.................(((((.&.............)))))...	-3
187	MIMAT0000254	ENST00000268717	hsa-miR-10b-5p	ENSG00000141030	hsa-miR-10b-5p	COPS3	miRNA	3'UTR	2:177015056:177015079:+	17:17150138:17150154:-	UACCCUGUAGAACCGAAUUUGUG&UUUUAAGUUGCUUGAA	...............((((((..&...)))))).......	-1.5
188	MIMAT0000254	ENST00000521386	hsa-miR-10b-5p	ENSG00000121022	hsa-miR-10b-5p	COPS5	miRNA	3'UTR	2:177015056:177015079:+	8:67955761:67955777:-	UACCCUGUAGAACCGAAUUUGUG&UUUACGUUGUCAUUCU	.....((((((............&))))))..........	-3.3
189	MIMAT0000254	ENST00000367397	hsa-miR-10b-5p	ENSG00000134376	hsa-miR-10b-5p	CRB1	miRNA	CDS	2:177015056:177015079:+	1:197411876:197411892:+	UACCCUGUAGAACCGAAUUUGUG&UCACAUUUUAAGUUGC	...............((((((..&........))))))..	-1.5
190	MIMAT0000254	ENST00000487969	hsa-miR-10b-5p	ENSG00000184164	hsa-miR-10b-5p	CRELD2	miRNA	CDS	2:177015056:177015079:+	22:50318514:50318604:+	UACCCUGUAGAACCGAAUUUGUG&UCAUGCCUGUAAUCCAGCACUUUGGGAGGCUGAGGCGGGGGGAUCACGAGGUCAGGAGAUCGAGACCAUCCUGGCUAACACGGUGAAACC	..((((((((..(((((..(((.&................))).)))))....))...))))))..................................................	-14.4
191	MIMAT0000254	ENST00000522956	hsa-miR-10b-5p	ENSG00000254187	hsa-miR-10b-5p	CTB-78F1.1	miRNA	ncRNA	2:177015056:177015079:+	5:167080710:167080741:-	UACCCUGUAGAACCGAAUUUGUG&GUUCAACAGGAAUAAAGACUUCUUCCCAGUGGUUUCUUCAAAAGCCCUCAGAUUAGCUGUUUGCCUAGCUUGUCACAUGCCACCCCAGAACCAAUCCCUAUGGCCAGAGAAAUGUAGCGUAUUGAUUGGUUUAGCCCUAGGUCACAUGACCCAC	...(((((.((((..........&)))).)))))................................................................................................................................................	-12.2
192	MIMAT0000254	ENST00000522956	hsa-miR-10b-5p	ENSG00000254187	hsa-miR-10b-5p	CTB-78F1.1	miRNA	ncRNA	2:177015059:177015079:+	5:167080710:167080776:-	UACCCUGUAGAACCGAAUUUGUG&CUCAGAUUAGCUGUUUGCCUAGCUUGUCACAUGCCACCCCAGAACCAAUCCCUAUGGCCAGAGAAAUGUAGCGUAUUGAUUGGUUUAGCCCUAGGUCACAUGACCCAC	...(((((.(((((((.......&...............................................................................))))))).))...))).............	-9.9
193	MIMAT0000254	ENST00000522956	hsa-miR-10b-5p	ENSG00000254187	hsa-miR-10b-5p	CTB-78F1.1	miRNA	ncRNA	2:177015056:177015079:+	5:167080710:167080741:-	UACCCUGUAGAACCGAAUUUGUG&CUCAGAUUAGCUGUUUGCCUAGCUUGUCACAUGCCACCCCAGAACCAAUCCCUAUGGCCAGAGAAAUGUAGCGUAUUGAUUGGUUUAGCCCUAGGUCACAUGACCCAC	...(((((.(((((((.......&...............................................................................))))))).))...))).............	-9.9
194	MIMAT0000254	ENST00000499521	hsa-miR-10b-5p	ENSG00000230551	hsa-miR-10b-5p	CTB-89H12.4	miRNA	ncRNA	2:177015056:177015079:+	5:148877133:148877149:-	UACCCUGUAGAACCGAAUUUGUG&UAUGACCUGAGGCUUC	NA	NA
195	MIMAT0000254	ENST00000282251	hsa-miR-10b-5p	ENSG00000152404	hsa-miR-10b-5p	CWF19L2	miRNA	3'UTR	2:177015056:177015079:+	11:107197238:107197254:-	UACCCUGUAGAACCGAAUUUGUG&CUGGCUUCUUUUGCAU	.....((((((((((........&.)))....))))))).	-5.7
196	MIMAT0000254	ENST00000409771	hsa-miR-10b-5p	ENSG00000152404	hsa-miR-10b-5p	CWF19L2	miRNA	3'UTR	2:177015056:177015079:+	11:107197238:107197254:-	UACCCUGUAGAACCGAAUUUGUG&CUGGCUUCUUUUGCAU	.....((((((((((........&.)))....))))))).	-5.7
197	MIMAT0000254	ENST00000431778	hsa-miR-10b-5p	ENSG00000152404	hsa-miR-10b-5p	CWF19L2	miRNA	3'UTR	2:177015056:177015079:+	11:107197238:107197254:-	UACCCUGUAGAACCGAAUUUGUG&CUGGCUUCUUUUGCAU	.....((((((((((........&.)))....))))))).	-5.7
198	MIMAT0000254	ENST00000282251	hsa-miR-10b-5p	ENSG00000152404	hsa-miR-10b-5p	CWF19L2	miRNA	3'UTR	2:177015056:177015079:+	11:107197238:107197253:-	UACCCUGUAGAACCGAAUUUGUG&CUGGCUUCUUUUGCAU	.....((((((((((........&.)))....))))))).	-5.7
199	MIMAT0000254	ENST00000409771	hsa-miR-10b-5p	ENSG00000152404	hsa-miR-10b-5p	CWF19L2	miRNA	3'UTR	2:177015056:177015079:+	11:107197238:107197253:-	UACCCUGUAGAACCGAAUUUGUG&CUGGCUUCUUUUGCAU	.....((((((((((........&.)))....))))))).	-5.7
200	MIMAT0000254	ENST00000431778	hsa-miR-10b-5p	ENSG00000152404	hsa-miR-10b-5p	CWF19L2	miRNA	3'UTR	2:177015056:177015079:+	11:107197238:107197253:-	UACCCUGUAGAACCGAAUUUGUG&CUGGCUUCUUUUGCAU	.....((((((((((........&.)))....))))))).	-5.7
201	MIMAT0000254	ENST00000395530	hsa-miR-10b-5p	ENSG00000128487	hsa-miR-10b-5p	CYTSB	miRNA	3'UTR	2:177015056:177015079:+	17:20220461:20220545:+	UACCCUGUAGAACCGAAUUUGUG&UCAUGCCUAUAAUCCCAGCACUUUGGGAGGCUGAGGUGGGAGGAUUGCUUGAGCCCAGGAGUUUGAGACCAGCCUGGGCAACAU	..(((.((....((((((((.((&.......................................................)).))))))).)....))..)))......	-11.1
202	MIMAT0000254	ENST00000395530	hsa-miR-10b-5p	ENSG00000128487	hsa-miR-10b-5p	CYTSB	miRNA	3'UTR	2:177015056:177015079:+	17:20220461:20220545:+	UACCCUGUAGAACCGAAUUUGUG&UCAUGCCUAUAAUCCCAGCACUUUGGGAGGCUGAGGUGGGAGGAUUGCUUGAGCCCAGGAGUUUGAGACCAGCCUGGGCAACAU	..(((.((....((((((((.((&.......................................................)).))))))).)....))..)))......	-11.1
203	MIMAT0000254	ENST00000297056	hsa-miR-10b-5p	ENSG00000164535	hsa-miR-10b-5p	DAGLB	miRNA	CDS	2:177015056:177015079:+	7:6474502:6474519:-	UACCCUGUAGAACCGAAUUUGUG&CCUCAAGACAGCAGCUA	NA	NA
204	MIMAT0000254	ENST00000428902	hsa-miR-10b-5p	ENSG00000164535	hsa-miR-10b-5p	DAGLB	miRNA	CDS	2:177015056:177015079:+	7:6474502:6474519:-	UACCCUGUAGAACCGAAUUUGUG&CCUCAAGACAGCAGCUA	NA	NA
205	MIMAT0000254	ENST00000436575	hsa-miR-10b-5p	ENSG00000164535	hsa-miR-10b-5p	DAGLB	miRNA	CDS	2:177015056:177015079:+	7:6474502:6474519:-	UACCCUGUAGAACCGAAUUUGUG&CCUCAAGACAGCAGCUA	NA	NA
206	MIMAT0000254	ENST00000358077	hsa-miR-10b-5p	ENSG00000196730	hsa-miR-10b-5p	DAPK1	miRNA	CDS	2:177015056:177015079:+	9:90321498:90321514:+	UACCCUGUAGAACCGAAUUUGUG&GAAUGGCUGCAAGCUG	.....(((((..((.........&....))))))).....	-6.1
207	MIMAT0000254	ENST00000408954	hsa-miR-10b-5p	ENSG00000196730	hsa-miR-10b-5p	DAPK1	miRNA	CDS	2:177015056:177015079:+	9:90321498:90321514:+	UACCCUGUAGAACCGAAUUUGUG&GAAUGGCUGCAAGCUG	.....(((((..((.........&....))))))).....	-6.1
208	MIMAT0000254	ENST00000469640	hsa-miR-10b-5p	ENSG00000196730	hsa-miR-10b-5p	DAPK1	miRNA	CDS	2:177015056:177015079:+	9:90321498:90321514:+	UACCCUGUAGAACCGAAUUUGUG&GAAUGGCUGCAAGCUG	.....(((((..((.........&....))))))).....	-6.1
209	MIMAT0000254	ENST00000472284	hsa-miR-10b-5p	ENSG00000196730	hsa-miR-10b-5p	DAPK1	miRNA	CDS	2:177015056:177015079:+	9:90321498:90321514:+	UACCCUGUAGAACCGAAUUUGUG&GAAUGGCUGCAAGCUG	.....(((((..((.........&....))))))).....	-6.1
210	MIMAT0000254	ENST00000491893	hsa-miR-10b-5p	ENSG00000196730	hsa-miR-10b-5p	DAPK1	miRNA	CDS	2:177015056:177015079:+	9:90321498:90321514:+	UACCCUGUAGAACCGAAUUUGUG&GAAUGGCUGCAAGCUG	.....(((((..((.........&....))))))).....	-6.1
211	MIMAT0000254	ENST00000358077	hsa-miR-10b-5p	ENSG00000196730	hsa-miR-10b-5p	DAPK1	miRNA	CDS	2:177015056:177015079:+	9:90321498:90321514:+	UACCCUGUAGAACCGAAUUUGUG&GAAUGGCUGCAAGCUG	.....(((((..((.........&....))))))).....	-6.1
212	MIMAT0000254	ENST00000408954	hsa-miR-10b-5p	ENSG00000196730	hsa-miR-10b-5p	DAPK1	miRNA	CDS	2:177015056:177015079:+	9:90321498:90321514:+	UACCCUGUAGAACCGAAUUUGUG&GAAUGGCUGCAAGCUG	.....(((((..((.........&....))))))).....	-6.1
213	MIMAT0000254	ENST00000469640	hsa-miR-10b-5p	ENSG00000196730	hsa-miR-10b-5p	DAPK1	miRNA	CDS	2:177015056:177015079:+	9:90321498:90321514:+	UACCCUGUAGAACCGAAUUUGUG&GAAUGGCUGCAAGCUG	.....(((((..((.........&....))))))).....	-6.1
214	MIMAT0000254	ENST00000472284	hsa-miR-10b-5p	ENSG00000196730	hsa-miR-10b-5p	DAPK1	miRNA	CDS	2:177015056:177015079:+	9:90321498:90321514:+	UACCCUGUAGAACCGAAUUUGUG&GAAUGGCUGCAAGCUG	.....(((((..((.........&....))))))).....	-6.1
215	MIMAT0000254	ENST00000491893	hsa-miR-10b-5p	ENSG00000196730	hsa-miR-10b-5p	DAPK1	miRNA	CDS	2:177015056:177015079:+	9:90321498:90321514:+	UACCCUGUAGAACCGAAUUUGUG&GAAUGGCUGCAAGCUG	.....(((((..((.........&....))))))).....	-6.1
216	MIMAT0000254	ENST00000489291	hsa-miR-10b-5p	ENSG00000196730	hsa-miR-10b-5p	DAPK1	miRNA	CDS	2:177015056:177015079:+	9:90321498:90321514:+	UACCCUGUAGAACCGAAUUUGUG&GAAUGGCUGCAAGCUG	.....(((((..((.........&....))))))).....	-6.1
217	MIMAT0000254	ENST00000489291	hsa-miR-10b-5p	ENSG00000196730	hsa-miR-10b-5p	DAPK1	miRNA	CDS	2:177015056:177015079:+	9:90321498:90321514:+	UACCCUGUAGAACCGAAUUUGUG&GAAUGGCUGCAAGCUG	.....(((((..((.........&....))))))).....	-6.1
218	MIMAT0000254	ENST00000361203	hsa-miR-10b-5p	ENSG00000151914	hsa-miR-10b-5p	DST	miRNA	CDS	2:177015056:177015079:+	6:56468648:56468750:-	UACCCUGUAGAACCGAAUUUGUG&CAUCAACAUUGCCAAGAGAUGAGAAGCUCAAGGAUCUGUGUAAUGAUUUCCCAAGCCAUUUGGAAUGUACUUCAGGGUCUAAAGAGAUGGCUUCUGGAGAUA	.((((((.((..((((((.....&.........................................................))))))......)).))))))........................	-13.2
219	MIMAT0000254	ENST00000370769	hsa-miR-10b-5p	ENSG00000151914	hsa-miR-10b-5p	DST	miRNA	CDS	2:177015056:177015079:+	6:56468648:56468750:-	UACCCUGUAGAACCGAAUUUGUG&CAUCAACAUUGCCAAGAGAUGAGAAGCUCAAGGAUCUGUGUAAUGAUUUCCCAAGCCAUUUGGAAUGUACUUCAGGGUCUAAAGAGAUGGCUUCUGGAGAUA	.((((((.((..((((((.....&.........................................................))))))......)).))))))........................	-13.2
220	MIMAT0000254	ENST00000439203	hsa-miR-10b-5p	ENSG00000151914	hsa-miR-10b-5p	DST	miRNA	CDS	2:177015056:177015079:+	6:56468648:56468750:-	UACCCUGUAGAACCGAAUUUGUG&CAUCAACAUUGCCAAGAGAUGAGAAGCUCAAGGAUCUGUGUAAUGAUUUCCCAAGCCAUUUGGAAUGUACUUCAGGGUCUAAAGAGAUGGCUUCUGGAGAUA	.((((((.((..((((((.....&.........................................................))))))......)).))))))........................	-13.2
221	MIMAT0000254	ENST00000446842	hsa-miR-10b-5p	ENSG00000151914	hsa-miR-10b-5p	DST	miRNA	CDS	2:177015056:177015079:+	6:56468648:56468750:-	UACCCUGUAGAACCGAAUUUGUG&CAUCAACAUUGCCAAGAGAUGAGAAGCUCAAGGAUCUGUGUAAUGAUUUCCCAAGCCAUUUGGAAUGUACUUCAGGGUCUAAAGAGAUGGCUUCUGGAGAUA	.((((((.((..((((((.....&.........................................................))))))......)).))))))........................	-13.2
222	MIMAT0000254	ENST00000366844	hsa-miR-10b-5p	ENSG00000154380	hsa-miR-10b-5p	ENAH	miRNA	CDS	2:177015056:177015079:+	1:225702451:225702474:-	UACCCUGUAGAACCGAAUUUGUG&CCACCGCCCCCUCCUCCCCCUCC	NA	NA
223	MIMAT0000254	ENST00000462862	hsa-miR-10b-5p	ENSG00000175595	hsa-miR-10b-5p	ERCC4	miRNA	CDS	2:177015056:177015079:+	16:14031701:14031715:+	UACCCUGUAGAACCGAAUUUGUG&GAAAAACUCAUAAG	..................(((((&........))))).	-1.9
224	MIMAT0000254	ENST00000389074	hsa-miR-10b-5p	ENSG00000145642	hsa-miR-10b-5p	FAM159B	miRNA	5'UTR	2:177015056:177015079:+	5:63986333:63986349:+	UACCCUGUAGAACCGAAUUUGUG&CCCAGAUCGGAAGAGC	............(((.(((((..&..))))))))......	-7.4
225	MIMAT0000254	ENST00000509189	hsa-miR-10b-5p	ENSG00000145642	hsa-miR-10b-5p	FAM159B	miRNA	5'UTR	2:177015056:177015079:+	5:63986333:63986349:+	UACCCUGUAGAACCGAAUUUGUG&CCCAGAUCGGAAGAGC	............(((.(((((..&..))))))))......	-7.4
226	MIMAT0000254	ENST00000389074	hsa-miR-10b-5p	ENSG00000145642	hsa-miR-10b-5p	FAM159B	miRNA	5'UTR	2:177015056:177015079:+	5:63986333:63986349:+	UACCCUGUAGAACCGAAUUUGUG&CCCAGAUCGGAAGAGC	............(((.(((((..&..))))))))......	-7.4
227	MIMAT0000254	ENST00000509189	hsa-miR-10b-5p	ENSG00000145642	hsa-miR-10b-5p	FAM159B	miRNA	5'UTR	2:177015056:177015079:+	5:63986333:63986349:+	UACCCUGUAGAACCGAAUUUGUG&CCCAGAUCGGAAGAGC	............(((.(((((..&..))))))))......	-7.4
228	MIMAT0000254	ENST00000389074	hsa-miR-10b-5p	ENSG00000145642	hsa-miR-10b-5p	FAM159B	miRNA	5'UTR	2:177015056:177015079:+	5:63986333:63986349:+	UACCCUGUAGAACCGAAUUUGUG&CCCAGAUCGGAAGAGC	............(((.(((((..&..))))))))......	-7.4
229	MIMAT0000254	ENST00000509189	hsa-miR-10b-5p	ENSG00000145642	hsa-miR-10b-5p	FAM159B	miRNA	5'UTR	2:177015056:177015079:+	5:63986333:63986349:+	UACCCUGUAGAACCGAAUUUGUG&CCCAGAUCGGAAGAGC	............(((.(((((..&..))))))))......	-7.4
230	MIMAT0000254	ENST00000389074	hsa-miR-10b-5p	ENSG00000145642	hsa-miR-10b-5p	FAM159B	miRNA	5'UTR	2:177015056:177015079:+	5:63986333:63986349:+	UACCCUGUAGAACCGAAUUUGUG&CCCAGAUCGGAAGAGC	............(((.(((((..&..))))))))......	-7.4
231	MIMAT0000254	ENST00000509189	hsa-miR-10b-5p	ENSG00000145642	hsa-miR-10b-5p	FAM159B	miRNA	5'UTR	2:177015056:177015079:+	5:63986333:63986349:+	UACCCUGUAGAACCGAAUUUGUG&CCCAGAUCGGAAGAGC	............(((.(((((..&..))))))))......	-7.4
232	MIMAT0000254	ENST00000389074	hsa-miR-10b-5p	ENSG00000145642	hsa-miR-10b-5p	FAM159B	miRNA	5'UTR	2:177015056:177015079:+	5:63986333:63986349:+	UACCCUGUAGAACCGAAUUUGUG&CCCAGAUCGGAAGAGC	............(((.(((((..&..))))))))......	-7.4
233	MIMAT0000254	ENST00000509189	hsa-miR-10b-5p	ENSG00000145642	hsa-miR-10b-5p	FAM159B	miRNA	5'UTR	2:177015056:177015079:+	5:63986333:63986349:+	UACCCUGUAGAACCGAAUUUGUG&CCCAGAUCGGAAGAGC	............(((.(((((..&..))))))))......	-7.4
234	MIMAT0000254	ENST00000389074	hsa-miR-10b-5p	ENSG00000145642	hsa-miR-10b-5p	FAM159B	miRNA	5'UTR	2:177015056:177015079:+	5:63986333:63986349:+	UACCCUGUAGAACCGAAUUUGUG&AGCCCAGAUCGGAAGAGC	............(((.(((((..&....))))))))......	-7.4
235	MIMAT0000254	ENST00000509189	hsa-miR-10b-5p	ENSG00000145642	hsa-miR-10b-5p	FAM159B	miRNA	5'UTR	2:177015056:177015079:+	5:63986333:63986349:+	UACCCUGUAGAACCGAAUUUGUG&AGCCCAGAUCGGAAGAGC	............(((.(((((..&....))))))))......	-7.4
236	MIMAT0000254	ENST00000389074	hsa-miR-10b-5p	ENSG00000145642	hsa-miR-10b-5p	FAM159B	miRNA	5'UTR	2:177015056:177015079:+	5:63986333:63986349:+	UACCCUGUAGAACCGAAUUUGUG&AGCCCAGAUCGGAAGAGC	............(((.(((((..&....))))))))......	-7.4
237	MIMAT0000254	ENST00000509189	hsa-miR-10b-5p	ENSG00000145642	hsa-miR-10b-5p	FAM159B	miRNA	5'UTR	2:177015056:177015079:+	5:63986333:63986349:+	UACCCUGUAGAACCGAAUUUGUG&AGCCCAGAUCGGAAGAGC	............(((.(((((..&....))))))))......	-7.4
238	MIMAT0000254	ENST00000389074	hsa-miR-10b-5p	ENSG00000145642	hsa-miR-10b-5p	FAM159B	miRNA	5'UTR	2:177015056:177015079:+	5:63986333:63986349:+	UACCCUGUAGAACCGAAUUUGUG&AGCCCAGAUCGGAAGAGC	............(((.(((((..&....))))))))......	-7.4
239	MIMAT0000254	ENST00000509189	hsa-miR-10b-5p	ENSG00000145642	hsa-miR-10b-5p	FAM159B	miRNA	5'UTR	2:177015056:177015079:+	5:63986333:63986349:+	UACCCUGUAGAACCGAAUUUGUG&AGCCCAGAUCGGAAGAGC	............(((.(((((..&....))))))))......	-7.4
240	MIMAT0000254	ENST00000389074	hsa-miR-10b-5p	ENSG00000145642	hsa-miR-10b-5p	FAM159B	miRNA	5'UTR	2:177015056:177015079:+	5:63986333:63986349:+	UACCCUGUAGAACCGAAUUUGUG&AGCCCAGAUCGGAAGAGC	............(((.(((((..&....))))))))......	-7.4
241	MIMAT0000254	ENST00000509189	hsa-miR-10b-5p	ENSG00000145642	hsa-miR-10b-5p	FAM159B	miRNA	5'UTR	2:177015056:177015079:+	5:63986333:63986349:+	UACCCUGUAGAACCGAAUUUGUG&AGCCCAGAUCGGAAGAGC	............(((.(((((..&....))))))))......	-7.4
242	MIMAT0000254	ENST00000389074	hsa-miR-10b-5p	ENSG00000145642	hsa-miR-10b-5p	FAM159B	miRNA	5'UTR	2:177015056:177015079:+	5:63986333:63986349:+	UACCCUGUAGAACCGAAUUUGUG&AGCCCAGAUCGGAAGAGC	............(((.(((((..&....))))))))......	-7.4
243	MIMAT0000254	ENST00000509189	hsa-miR-10b-5p	ENSG00000145642	hsa-miR-10b-5p	FAM159B	miRNA	5'UTR	2:177015056:177015079:+	5:63986333:63986349:+	UACCCUGUAGAACCGAAUUUGUG&AGCCCAGAUCGGAAGAGC	............(((.(((((..&....))))))))......	-7.4
244	MIMAT0000254	ENST00000389074	hsa-miR-10b-5p	ENSG00000145642	hsa-miR-10b-5p	FAM159B	miRNA	5'UTR	2:177015056:177015079:+	5:63986333:63986349:+	UACCCUGUAGAACCGAAUUUGUG&AGCCCAGAUCGGAAGAGC	............(((.(((((..&....))))))))......	-7.4
245	MIMAT0000254	ENST00000509189	hsa-miR-10b-5p	ENSG00000145642	hsa-miR-10b-5p	FAM159B	miRNA	5'UTR	2:177015056:177015079:+	5:63986333:63986349:+	UACCCUGUAGAACCGAAUUUGUG&AGCCCAGAUCGGAAGAGC	............(((.(((((..&....))))))))......	-7.4
246	MIMAT0000254	ENST00000389074	hsa-miR-10b-5p	ENSG00000145642	hsa-miR-10b-5p	FAM159B	miRNA	5'UTR	2:177015061:177015079:+	5:63986333:63986349:+	UACCCUGUAGAACCGAAUUUGUG&AGCCCAGAUCGGAAGAGC	............(((.(((((..&....))))))))......	-7.4
247	MIMAT0000254	ENST00000509189	hsa-miR-10b-5p	ENSG00000145642	hsa-miR-10b-5p	FAM159B	miRNA	5'UTR	2:177015061:177015079:+	5:63986333:63986349:+	UACCCUGUAGAACCGAAUUUGUG&AGCCCAGAUCGGAAGAGC	............(((.(((((..&....))))))))......	-7.4
248	MIMAT0000254	ENST00000389074	hsa-miR-10b-5p	ENSG00000145642	hsa-miR-10b-5p	FAM159B	miRNA	5'UTR	2:177015056:177015079:+	5:63986332:63986349:+	UACCCUGUAGAACCGAAUUUGUG&AGCCCAGAUCGGAAGAGC	............(((.(((((..&....))))))))......	-7.4
249	MIMAT0000254	ENST00000509189	hsa-miR-10b-5p	ENSG00000145642	hsa-miR-10b-5p	FAM159B	miRNA	5'UTR	2:177015056:177015079:+	5:63986332:63986349:+	UACCCUGUAGAACCGAAUUUGUG&AGCCCAGAUCGGAAGAGC	............(((.(((((..&....))))))))......	-7.4
250	MIMAT0000254	ENST00000493834	hsa-miR-10b-5p	ENSG00000143409	hsa-miR-10b-5p	FAM63A	miRNA	NA	2:177015056:177015079:+	1:150966023:150966069:-	UACCCUGUAGAACCGAAUUUGUG&UCAUGCCUGUAAUCCCAGAAUUUUGGGAGGCCAAGGCAAGCAGAUC	...(((......(((((.((.((&...............)).)).))))).......)))..........	-9.6
251	MIMAT0000254	ENST00000217289	hsa-miR-10b-5p	ENSG00000101311	hsa-miR-10b-5p	FERMT1	miRNA	3'UTR	2:177015056:177015079:+	20:6056796:6056812:-	UACCCUGUAGAACCGAAUUUGUG&UGGGUCAUGGGGAAGC	..((((((.((.(((........&))).))))))))....	-11.3
252	MIMAT0000254	ENST00000478194	hsa-miR-10b-5p	ENSG00000101311	hsa-miR-10b-5p	FERMT1	miRNA	3'UTR	2:177015056:177015079:+	20:6056796:6056812:-	UACCCUGUAGAACCGAAUUUGUG&UGGGUCAUGGGGAAGC	..((((((.((.(((........&))).))))))))....	-11.3
253	MIMAT0000254	ENST00000217289	hsa-miR-10b-5p	ENSG00000101311	hsa-miR-10b-5p	FERMT1	miRNA	3'UTR	2:177015059:177015079:+	20:6056796:6056812:-	UACCCUGUAGAACCGAAUUUGUG&UGGGUCAUGGGGAAGC	..((((((.((.(((........&))).))))))))....	-11.3
254	MIMAT0000254	ENST00000478194	hsa-miR-10b-5p	ENSG00000101311	hsa-miR-10b-5p	FERMT1	miRNA	3'UTR	2:177015059:177015079:+	20:6056796:6056812:-	UACCCUGUAGAACCGAAUUUGUG&UGGGUCAUGGGGAAGC	..((((((.((.(((........&))).))))))))....	-11.3
255	MIMAT0000254	ENST00000441068	hsa-miR-10b-5p	ENSG00000131781	hsa-miR-10b-5p	FMO5	miRNA	CDS	2:177015056:177015079:+	1:146656125:146656146:-	UACCCUGUAGAACCGAAUUUGUG&CCUCAAAACUGUCAAGAUCAU	NA	NA
256	MIMAT0000254	ENST00000471959	hsa-miR-10b-5p	ENSG00000010810	hsa-miR-10b-5p	FYN	miRNA	CDS	2:177015056:177015079:+	6:112017833:112017849:-	UACCCUGUAGAACCGAAUUUGUG&CCACAAAUAAACUCAU	................(((((((&.)))))))........	-6
257	MIMAT0000254	ENST00000469191	hsa-miR-10b-5p	ENSG00000134697	hsa-miR-10b-5p	GNL2	miRNA	CDS	2:177015056:177015079:+	1:38041945:38041961:-	UACCCUGUAGAACCGAAUUUGUG&UUGUUGAUUUCUCUCU	........(((...(((((....&.....))))).)))..	-1.3
258	MIMAT0000254	ENST00000263915	hsa-miR-10b-5p	ENSG00000115290	hsa-miR-10b-5p	GRB14	miRNA	CDS	2:177015056:177015079:+	2:165404176:165404192:-	UACCCUGUAGAACCGAAUUUGUG&GCACCUGCCUCACAUA	NA	NA
259	MIMAT0000254	ENST00000424693	hsa-miR-10b-5p	ENSG00000115290	hsa-miR-10b-5p	GRB14	miRNA	CDS	2:177015056:177015079:+	2:165404176:165404192:-	UACCCUGUAGAACCGAAUUUGUG&GCACCUGCCUCACAUA	NA	NA
260	MIMAT0000254	ENST00000446413	hsa-miR-10b-5p	ENSG00000115290	hsa-miR-10b-5p	GRB14	miRNA	CDS	2:177015056:177015079:+	2:165404176:165404192:-	UACCCUGUAGAACCGAAUUUGUG&GCACCUGCCUCACAUA	NA	NA
261	MIMAT0000254	ENST00000263915	hsa-miR-10b-5p	ENSG00000115290	hsa-miR-10b-5p	GRB14	miRNA	CDS	2:177015056:177015079:+	2:165404176:165404192:-	UACCCUGUAGAACCGAAUUUGUG&GCACCUGCCUCACAUA	NA	NA
262	MIMAT0000254	ENST00000424693	hsa-miR-10b-5p	ENSG00000115290	hsa-miR-10b-5p	GRB14	miRNA	CDS	2:177015056:177015079:+	2:165404176:165404192:-	UACCCUGUAGAACCGAAUUUGUG&GCACCUGCCUCACAUA	NA	NA
263	MIMAT0000254	ENST00000446413	hsa-miR-10b-5p	ENSG00000115290	hsa-miR-10b-5p	GRB14	miRNA	CDS	2:177015056:177015079:+	2:165404176:165404192:-	UACCCUGUAGAACCGAAUUUGUG&GCACCUGCCUCACAUA	NA	NA
264	MIMAT0000254	ENST00000263915	hsa-miR-10b-5p	ENSG00000115290	hsa-miR-10b-5p	GRB14	miRNA	CDS	2:177015056:177015079:+	2:165404176:165404192:-	UACCCUGUAGAACCGAAUUUGUG&GCACCUGCCUCACAUA	NA	NA
265	MIMAT0000254	ENST00000424693	hsa-miR-10b-5p	ENSG00000115290	hsa-miR-10b-5p	GRB14	miRNA	CDS	2:177015056:177015079:+	2:165404176:165404192:-	UACCCUGUAGAACCGAAUUUGUG&GCACCUGCCUCACAUA	NA	NA
266	MIMAT0000254	ENST00000446413	hsa-miR-10b-5p	ENSG00000115290	hsa-miR-10b-5p	GRB14	miRNA	CDS	2:177015056:177015079:+	2:165404176:165404192:-	UACCCUGUAGAACCGAAUUUGUG&GCACCUGCCUCACAUA	NA	NA
267	MIMAT0000254	ENST00000469573	hsa-miR-10b-5p	ENSG00000115290	hsa-miR-10b-5p	GRB14	miRNA	CDS	2:177015056:177015079:+	2:165404176:165404192:-	UACCCUGUAGAACCGAAUUUGUG&GCACCUGCCUCACAUA	NA	NA
268	MIMAT0000254	ENST00000488342	hsa-miR-10b-5p	ENSG00000115290	hsa-miR-10b-5p	GRB14	miRNA	CDS	2:177015056:177015079:+	2:165404176:165404192:-	UACCCUGUAGAACCGAAUUUGUG&GCACCUGCCUCACAUA	NA	NA
269	MIMAT0000254	ENST00000469573	hsa-miR-10b-5p	ENSG00000115290	hsa-miR-10b-5p	GRB14	miRNA	CDS	2:177015056:177015079:+	2:165404176:165404192:-	UACCCUGUAGAACCGAAUUUGUG&GCACCUGCCUCACAUA	NA	NA
270	MIMAT0000254	ENST00000488342	hsa-miR-10b-5p	ENSG00000115290	hsa-miR-10b-5p	GRB14	miRNA	CDS	2:177015056:177015079:+	2:165404176:165404192:-	UACCCUGUAGAACCGAAUUUGUG&GCACCUGCCUCACAUA	NA	NA
271	MIMAT0000254	ENST00000469573	hsa-miR-10b-5p	ENSG00000115290	hsa-miR-10b-5p	GRB14	miRNA	CDS	2:177015056:177015079:+	2:165404176:165404192:-	UACCCUGUAGAACCGAAUUUGUG&GCACCUGCCUCACAUA	NA	NA
272	MIMAT0000254	ENST00000488342	hsa-miR-10b-5p	ENSG00000115290	hsa-miR-10b-5p	GRB14	miRNA	CDS	2:177015056:177015079:+	2:165404176:165404192:-	UACCCUGUAGAACCGAAUUUGUG&GCACCUGCCUCACAUA	NA	NA
273	MIMAT0000254	ENST00000282020	hsa-miR-10b-5p	ENSG00000152208	hsa-miR-10b-5p	GRID2	miRNA	3'UTR	2:177015056:177015079:+	4:94694620:94694636:+	UACCCUGUAGAACCGAAUUUGUG&UUCCUAGAUGUAACUC	................(((((..&....))))).......	-0.8
274	MIMAT0000254	ENST00000466883	hsa-miR-10b-5p	ENSG00000169919	hsa-miR-10b-5p	GUSB	miRNA	CDS	2:177015056:177015079:+	7:65440764:65440812:-	UACCCUGUAGAACCGAAUUUGUG&AGGCUGGAGUGCAAUGGCCUGAUCACAGCUCACUGCAGCCUUGAACUC	....((((((....((..(((((&.......................))))).)).))))))..........	-8.4
275	MIMAT0000254	ENST00000283871	hsa-miR-10b-5p	ENSG00000113924	hsa-miR-10b-5p	HGD	miRNA	CDS	2:177015056:177015079:+	3:120393757:120393773:-	UACCCUGUAGAACCGAAUUUGUG&UGUCCACGGAGCACCA	.................((((((&....))))))......	-4
276	MIMAT0000254	ENST00000400813	hsa-miR-10b-5p	ENSG00000113924	hsa-miR-10b-5p	HGD	miRNA	CDS	2:177015056:177015079:+	3:120393757:120393773:-	UACCCUGUAGAACCGAAUUUGUG&UGUCCACGGAGCACCA	.................((((((&....))))))......	-4
277	MIMAT0000254	ENST00000466528	hsa-miR-10b-5p	ENSG00000113924	hsa-miR-10b-5p	HGD	miRNA	CDS	2:177015056:177015079:+	3:120393757:120393773:-	UACCCUGUAGAACCGAAUUUGUG&UGUCCACGGAGCACCA	.................((((((&....))))))......	-4
278	MIMAT0000254	ENST00000480862	hsa-miR-10b-5p	ENSG00000113924	hsa-miR-10b-5p	HGD	miRNA	CDS	2:177015056:177015079:+	3:120393757:120393773:-	UACCCUGUAGAACCGAAUUUGUG&UGUCCACGGAGCACCA	.................((((((&....))))))......	-4
279	MIMAT0000254	ENST00000485313	hsa-miR-10b-5p	ENSG00000113924	hsa-miR-10b-5p	HGD	miRNA	CDS	2:177015056:177015079:+	3:120393757:120393773:-	UACCCUGUAGAACCGAAUUUGUG&UGUCCACGGAGCACCA	.................((((((&....))))))......	-4
280	MIMAT0000254	ENST00000488183	hsa-miR-10b-5p	ENSG00000113924	hsa-miR-10b-5p	HGD	miRNA	CDS	2:177015056:177015079:+	3:120393757:120393773:-	UACCCUGUAGAACCGAAUUUGUG&UGUCCACGGAGCACCA	.................((((((&....))))))......	-4
281	MIMAT0000254	ENST00000216281	hsa-miR-10b-5p	ENSG00000080824	hsa-miR-10b-5p	HSP90AA1	miRNA	CDS	2:177015056:177015079:+	14:102551690:102551768:-	UACCCUGUAGAACCGAAUUUGUG&GUGAACCUAUGGGUCGUGGAACAAAAGUUAUCCUACACCUGAAAGAAGACCAAACUGAGUACUUGGAGGAACGAAGAA	...(((((((.............&......))))))).................................................................	-8.3
282	MIMAT0000254	ENST00000334701	hsa-miR-10b-5p	ENSG00000080824	hsa-miR-10b-5p	HSP90AA1	miRNA	CDS	2:177015056:177015079:+	14:102551690:102551768:-	UACCCUGUAGAACCGAAUUUGUG&GUGAACCUAUGGGUCGUGGAACAAAAGUUAUCCUACACCUGAAAGAAGACCAAACUGAGUACUUGGAGGAACGAAGAA	...(((((((.............&......))))))).................................................................	-8.3
283	MIMAT0000254	ENST00000507593	hsa-miR-10b-5p	ENSG00000113141	hsa-miR-10b-5p	IK	miRNA	CDS	2:177015056:177015079:+	5:140031651:140031660:+	UACCCUGUAGAACCGAAUUUGUG&UGAAUUUCU	..............((((((...&.))))))..	-1.8
284	MIMAT0000254	ENST00000221200	hsa-miR-10b-5p	ENSG00000104756	hsa-miR-10b-5p	KCTD9	miRNA	3'UTR	2:177015056:177015079:+	8:25286106:25286153:-	UACCCUGUAGAACCGAAUUUGUG&UUUUCUUGAGUCAUUCUCUCUCUGCAGCAGCAGAGGAAGGGCCUGUA	....(((((((...((((.....&............))))....)))))))....................	-9.9
285	MIMAT0000254	ENST00000221200	hsa-miR-10b-5p	ENSG00000104756	hsa-miR-10b-5p	KCTD9	miRNA	3'UTR	2:177015056:177015079:+	8:25286106:25286153:-	UACCCUGUAGAACCGAAUUUGUG&UUUUCUUGAGUCAUUCUCUCUCUGCAGCAGCAGAGGAAGGGCCUGUA	....(((((((...((((.....&............))))....)))))))....................	-9.9
286	MIMAT0000254	ENST00000359332	hsa-miR-10b-5p	ENSG00000197776	hsa-miR-10b-5p	KLHDC1	miRNA	5'UTR	2:177015056:177015079:+	14:50159829:50159845:+	UACCCUGUAGAACCGAAUUUGUG&CGUGGAGCAGUCGGGG	..(((((..(..(((........&..)))..)...)))))	-9.1
287	MIMAT0000254	ENST00000359332	hsa-miR-10b-5p	ENSG00000197776	hsa-miR-10b-5p	KLHDC1	miRNA	5'UTR	2:177015056:177015079:+	14:50159829:50159845:+	UACCCUGUAGAACCGAAUUUGUG&CGUGGAGCAGUCGGGG	..(((((..(..(((........&..)))..)...)))))	-9.1
288	MIMAT0000254	ENST00000334058	hsa-miR-10b-5p	ENSG00000186967	hsa-miR-10b-5p	KRTAP19-4	miRNA	CDS	2:177015056:177015079:+	21:31869229:31869245:-	UACCCUGUAGAACCGAAUUUGUG&CUACUGAAAUCCUACC	NA	NA
289	MIMAT0000254	ENST00000334058	hsa-miR-10b-5p	ENSG00000186967	hsa-miR-10b-5p	KRTAP19-4	miRNA	CDS	2:177015056:177015079:+	21:31869229:31869245:-	UACCCUGUAGAACCGAAUUUGUG&CUACUGAAAUCCUACC	NA	NA
290	MIMAT0000254	ENST00000373133	hsa-miR-10b-5p	ENSG00000185513	hsa-miR-10b-5p	L3MBTL	miRNA	CDS	2:177015056:177015079:+	20:42160095:42160179:+	UACCCUGUAGAACCGAAUUUGUG&GUAAUCCCAGCACUUUGGGAGGCUGAGGCGGGUGGAUCACCUGAGGUCAGGAGUUCAAGACUAGCCUGGGCAACAUGGUGAAAC	(((((..(((..(((((..(((.&.........))).)))))....)))....)))))..................................................	-12.4
291	MIMAT0000254	ENST00000400104	hsa-miR-10b-5p	ENSG00000154655	hsa-miR-10b-5p	L3MBTL4	miRNA	CDS	2:177015056:177015079:+	18:6032158:6032259:-	UACCCUGUAGAACCGAAUUUGUG&UCAUGCCUGUAAUCCCAGCACUUUGGGAGGCCGAGGCAGGCAGAUCACGAGAUCAGGAGAUCAAGACCAUCCUGGCCAACGCAGUGAAACCCCGUCUCUAC	...(((((....((.((..(((.&.................)))..)).))........))))).............................................................	-10.3
292	MIMAT0000254	ENST00000371688	hsa-miR-10b-5p	ENSG00000204001	hsa-miR-10b-5p	LCN8	miRNA	3'UTR	2:177015056:177015079:+	9:139648859:139648875:-	UACCCUGUAGAACCGAAUUUGUG&GGUCACCUGCACCUGC	.....(((((.(((.........&)))...))))).....	-8
293	MIMAT0000254	ENST00000371689	hsa-miR-10b-5p	ENSG00000204001	hsa-miR-10b-5p	LCN8	miRNA	3'UTR	2:177015056:177015079:+	9:139648859:139648875:-	UACCCUGUAGAACCGAAUUUGUG&GGUCACCUGCACCUGC	.....(((((.(((.........&)))...))))).....	-8
294	MIMAT0000254	ENST00000392896	hsa-miR-10b-5p	ENSG00000204001	hsa-miR-10b-5p	LCN8	miRNA	3'UTR	2:177015056:177015079:+	9:139648859:139648875:-	UACCCUGUAGAACCGAAUUUGUG&GGUCACCUGCACCUGC	.....(((((.(((.........&)))...))))).....	-8
295	MIMAT0000254	ENST00000479767	hsa-miR-10b-5p	ENSG00000204001	hsa-miR-10b-5p	LCN8	miRNA	3'UTR	2:177015056:177015079:+	9:139648859:139648875:-	UACCCUGUAGAACCGAAUUUGUG&GGUCACCUGCACCUGC	.....(((((.(((.........&)))...))))).....	-8
296	MIMAT0000254	ENST00000480597	hsa-miR-10b-5p	ENSG00000204001	hsa-miR-10b-5p	LCN8	miRNA	3'UTR	2:177015056:177015079:+	9:139648859:139648875:-	UACCCUGUAGAACCGAAUUUGUG&GGUCACCUGCACCUGC	.....(((((.(((.........&)))...))))).....	-8
297	MIMAT0000254	ENST00000482893	hsa-miR-10b-5p	ENSG00000204001	hsa-miR-10b-5p	LCN8	miRNA	3'UTR	2:177015056:177015079:+	9:139648859:139648875:-	UACCCUGUAGAACCGAAUUUGUG&GGUCACCUGCACCUGC	.....(((((.(((.........&)))...))))).....	-8
298	MIMAT0000254	ENST00000371688	hsa-miR-10b-5p	ENSG00000204001	hsa-miR-10b-5p	LCN8	miRNA	3'UTR	2:177015056:177015079:+	9:139648859:139648875:-	UACCCUGUAGAACCGAAUUUGUG&GGUCACCUGCACCUGC	.....(((((.(((.........&)))...))))).....	-8
299	MIMAT0000254	ENST00000371689	hsa-miR-10b-5p	ENSG00000204001	hsa-miR-10b-5p	LCN8	miRNA	3'UTR	2:177015056:177015079:+	9:139648859:139648875:-	UACCCUGUAGAACCGAAUUUGUG&GGUCACCUGCACCUGC	.....(((((.(((.........&)))...))))).....	-8
300	MIMAT0000254	ENST00000392896	hsa-miR-10b-5p	ENSG00000204001	hsa-miR-10b-5p	LCN8	miRNA	3'UTR	2:177015056:177015079:+	9:139648859:139648875:-	UACCCUGUAGAACCGAAUUUGUG&GGUCACCUGCACCUGC	.....(((((.(((.........&)))...))))).....	-8
301	MIMAT0000254	ENST00000479767	hsa-miR-10b-5p	ENSG00000204001	hsa-miR-10b-5p	LCN8	miRNA	3'UTR	2:177015056:177015079:+	9:139648859:139648875:-	UACCCUGUAGAACCGAAUUUGUG&GGUCACCUGCACCUGC	.....(((((.(((.........&)))...))))).....	-8
302	MIMAT0000254	ENST00000480597	hsa-miR-10b-5p	ENSG00000204001	hsa-miR-10b-5p	LCN8	miRNA	3'UTR	2:177015056:177015079:+	9:139648859:139648875:-	UACCCUGUAGAACCGAAUUUGUG&GGUCACCUGCACCUGC	.....(((((.(((.........&)))...))))).....	-8
303	MIMAT0000254	ENST00000482893	hsa-miR-10b-5p	ENSG00000204001	hsa-miR-10b-5p	LCN8	miRNA	3'UTR	2:177015056:177015079:+	9:139648859:139648875:-	UACCCUGUAGAACCGAAUUUGUG&GGUCACCUGCACCUGC	.....(((((.(((.........&)))...))))).....	-8
304	MIMAT0000254	ENST00000371688	hsa-miR-10b-5p	ENSG00000204001	hsa-miR-10b-5p	LCN8	miRNA	3'UTR	2:177015056:177015079:+	9:139648859:139648875:-	UACCCUGUAGAACCGAAUUUGUG&GGUCACCUGCACCUGC	.....(((((.(((.........&)))...))))).....	-8
305	MIMAT0000254	ENST00000371689	hsa-miR-10b-5p	ENSG00000204001	hsa-miR-10b-5p	LCN8	miRNA	3'UTR	2:177015056:177015079:+	9:139648859:139648875:-	UACCCUGUAGAACCGAAUUUGUG&GGUCACCUGCACCUGC	.....(((((.(((.........&)))...))))).....	-8
306	MIMAT0000254	ENST00000392896	hsa-miR-10b-5p	ENSG00000204001	hsa-miR-10b-5p	LCN8	miRNA	3'UTR	2:177015056:177015079:+	9:139648859:139648875:-	UACCCUGUAGAACCGAAUUUGUG&GGUCACCUGCACCUGC	.....(((((.(((.........&)))...))))).....	-8
307	MIMAT0000254	ENST00000479767	hsa-miR-10b-5p	ENSG00000204001	hsa-miR-10b-5p	LCN8	miRNA	3'UTR	2:177015056:177015079:+	9:139648859:139648875:-	UACCCUGUAGAACCGAAUUUGUG&GGUCACCUGCACCUGC	.....(((((.(((.........&)))...))))).....	-8
308	MIMAT0000254	ENST00000480597	hsa-miR-10b-5p	ENSG00000204001	hsa-miR-10b-5p	LCN8	miRNA	3'UTR	2:177015056:177015079:+	9:139648859:139648875:-	UACCCUGUAGAACCGAAUUUGUG&GGUCACCUGCACCUGC	.....(((((.(((.........&)))...))))).....	-8
309	MIMAT0000254	ENST00000482893	hsa-miR-10b-5p	ENSG00000204001	hsa-miR-10b-5p	LCN8	miRNA	3'UTR	2:177015056:177015079:+	9:139648859:139648875:-	UACCCUGUAGAACCGAAUUUGUG&GGUCACCUGCACCUGC	.....(((((.(((.........&)))...))))).....	-8
310	MIMAT0000254	ENST00000308330	hsa-miR-10b-5p	ENSG00000174106	hsa-miR-10b-5p	LEMD3	miRNA	CDS	2:177015057:177015079:+	12:65639971:65639987:+	UACCCUGUAGAACCGAAUUUGUG&UAGAUAGAUACCACCA	................((((((.&...)))))).......	-2.5
311	MIMAT0000254	ENST00000458178	hsa-miR-10b-5p	ENSG00000224086	hsa-miR-10b-5p	LL22NC03-86G7.1	miRNA	ncRNA	2:177015056:177015079:+	22:22296850:22296870:+	UACCCUGUAGAACCGAAUUUGUG&CUCUGGAACUGCCUUUGAAA	NA	NA
312	MIMAT0000254	ENST00000458178	hsa-miR-10b-5p	ENSG00000224086	hsa-miR-10b-5p	LL22NC03-86G7.1	miRNA	ncRNA	2:177015056:177015079:+	22:22296850:22296870:+	UACCCUGUAGAACCGAAUUUGUG&CUCUGGAACUGCCUUUGAAA	NA	NA
313	MIMAT0000254	ENST00000297293	hsa-miR-10b-5p	ENSG00000164715	hsa-miR-10b-5p	LMTK2	miRNA	CDS	2:177015056:177015079:+	7:97822058:97822074:+	UACCCUGUAGAACCGAAUUUGUG&CGUCAUGUAGAAACUC	....(((((..((..........&.))..)))))......	-2.4
314	MIMAT0000254	ENST00000368610	hsa-miR-10b-5p	ENSG00000148814	hsa-miR-10b-5p	LRRC27	miRNA	3'UTR	2:177015056:177015079:+	10:134190272:134190288:+	UACCCUGUAGAACCGAAUUUGUG&UUGUGUGUGUCAGGUG	................(((((..&..........))))).	-1.8
315	MIMAT0000254	ENST00000368614	hsa-miR-10b-5p	ENSG00000148814	hsa-miR-10b-5p	LRRC27	miRNA	3'UTR	2:177015056:177015079:+	10:134190272:134190288:+	UACCCUGUAGAACCGAAUUUGUG&UUGUGUGUGUCAGGUG	................(((((..&..........))))).	-1.8
316	MIMAT0000254	ENST00000392638	hsa-miR-10b-5p	ENSG00000148814	hsa-miR-10b-5p	LRRC27	miRNA	3'UTR	2:177015056:177015079:+	10:134190272:134190288:+	UACCCUGUAGAACCGAAUUUGUG&UUGUGUGUGUCAGGUG	................(((((..&..........))))).	-1.8
317	MIMAT0000254	ENST00000368610	hsa-miR-10b-5p	ENSG00000148814	hsa-miR-10b-5p	LRRC27	miRNA	3'UTR	2:177015056:177015079:+	10:134190272:134190288:+	UACCCUGUAGAACCGAAUUUGUG&UUGUGUGUGUCAGGUG	................(((((..&..........))))).	-1.8
318	MIMAT0000254	ENST00000368614	hsa-miR-10b-5p	ENSG00000148814	hsa-miR-10b-5p	LRRC27	miRNA	3'UTR	2:177015056:177015079:+	10:134190272:134190288:+	UACCCUGUAGAACCGAAUUUGUG&UUGUGUGUGUCAGGUG	................(((((..&..........))))).	-1.8
319	MIMAT0000254	ENST00000392638	hsa-miR-10b-5p	ENSG00000148814	hsa-miR-10b-5p	LRRC27	miRNA	3'UTR	2:177015056:177015079:+	10:134190272:134190288:+	UACCCUGUAGAACCGAAUUUGUG&UUGUGUGUGUCAGGUG	................(((((..&..........))))).	-1.8
320	MIMAT0000254	ENST00000264724	hsa-miR-10b-5p	ENSG00000047849	hsa-miR-10b-5p	MAP4	miRNA	CDS	2:177015056:177015079:+	3:47913406:47913418:-	UACCCUGUAGAACCGAAUUUGUG&AGAAGCCCACUG	NA	NA
321	MIMAT0000254	ENST00000335271	hsa-miR-10b-5p	ENSG00000047849	hsa-miR-10b-5p	MAP4	miRNA	CDS	2:177015056:177015079:+	3:47913406:47913418:-	UACCCUGUAGAACCGAAUUUGUG&AGAAGCCCACUG	NA	NA
322	MIMAT0000254	ENST00000360240	hsa-miR-10b-5p	ENSG00000047849	hsa-miR-10b-5p	MAP4	miRNA	CDS	2:177015056:177015079:+	3:47913406:47913418:-	UACCCUGUAGAACCGAAUUUGUG&AGAAGCCCACUG	NA	NA
323	MIMAT0000254	ENST00000383736	hsa-miR-10b-5p	ENSG00000047849	hsa-miR-10b-5p	MAP4	miRNA	CDS	2:177015056:177015079:+	3:47913406:47913418:-	UACCCUGUAGAACCGAAUUUGUG&AGAAGCCCACUG	NA	NA
324	MIMAT0000254	ENST00000383737	hsa-miR-10b-5p	ENSG00000047849	hsa-miR-10b-5p	MAP4	miRNA	CDS	2:177015056:177015079:+	3:47913406:47913418:-	UACCCUGUAGAACCGAAUUUGUG&AGAAGCCCACUG	NA	NA
325	MIMAT0000254	ENST00000395730	hsa-miR-10b-5p	ENSG00000047849	hsa-miR-10b-5p	MAP4	miRNA	CDS	2:177015056:177015079:+	3:47913406:47913418:-	UACCCUGUAGAACCGAAUUUGUG&AGAAGCCCACUG	NA	NA
326	MIMAT0000254	ENST00000395734	hsa-miR-10b-5p	ENSG00000047849	hsa-miR-10b-5p	MAP4	miRNA	CDS	2:177015056:177015079:+	3:47913406:47913418:-	UACCCUGUAGAACCGAAUUUGUG&AGAAGCCCACUG	NA	NA
327	MIMAT0000254	ENST00000426837	hsa-miR-10b-5p	ENSG00000047849	hsa-miR-10b-5p	MAP4	miRNA	CDS	2:177015056:177015079:+	3:47913406:47913418:-	UACCCUGUAGAACCGAAUUUGUG&AGAAGCCCACUG	NA	NA
328	MIMAT0000254	ENST00000429422	hsa-miR-10b-5p	ENSG00000047849	hsa-miR-10b-5p	MAP4	miRNA	CDS	2:177015056:177015079:+	3:47913406:47913418:-	UACCCUGUAGAACCGAAUUUGUG&AGAAGCCCACUG	NA	NA
329	MIMAT0000254	ENST00000441748	hsa-miR-10b-5p	ENSG00000047849	hsa-miR-10b-5p	MAP4	miRNA	CDS	2:177015056:177015079:+	3:47913406:47913418:-	UACCCUGUAGAACCGAAUUUGUG&AGAAGCCCACUG	NA	NA
330	MIMAT0000254	ENST00000462206	hsa-miR-10b-5p	ENSG00000047849	hsa-miR-10b-5p	MAP4	miRNA	ncRNA	2:177015056:177015079:+	3:47913406:47913418:-	UACCCUGUAGAACCGAAUUUGUG&AGAAGCCCACUG	NA	NA
331	MIMAT0000254	ENST00000265056	hsa-miR-10b-5p	ENSG00000073111	hsa-miR-10b-5p	MCM2	miRNA	CDS	2:177015056:177015079:+	3:127323601:127323617:+	UACCCUGUAGAACCGAAUUUGUG&CGCAUGCGCCGUGGGC	...(((((.(...((....((((&))))..))).))))).	-1.9
332	MIMAT0000254	ENST00000474964	hsa-miR-10b-5p	ENSG00000073111	hsa-miR-10b-5p	MCM2	miRNA	CDS	2:177015056:177015079:+	3:127323601:127323617:+	UACCCUGUAGAACCGAAUUUGUG&CGCAUGCGCCGUGGGC	...(((((.(...((....((((&))))..))).))))).	-1.9
333	MIMAT0000254	ENST00000477668	hsa-miR-10b-5p	ENSG00000073111	hsa-miR-10b-5p	MCM2	miRNA	CDS	2:177015056:177015079:+	3:127323601:127323617:+	UACCCUGUAGAACCGAAUUUGUG&CGCAUGCGCCGUGGGC	...(((((.(...((....((((&))))..))).))))).	-1.9
334	MIMAT0000254	ENST00000480910	hsa-miR-10b-5p	ENSG00000073111	hsa-miR-10b-5p	MCM2	miRNA	CDS	2:177015056:177015079:+	3:127323601:127323617:+	UACCCUGUAGAACCGAAUUUGUG&CGCAUGCGCCGUGGGC	...(((((.(...((....((((&))))..))).))))).	-1.9
335	MIMAT0000254	ENST00000468659	hsa-miR-10b-5p	ENSG00000073111	hsa-miR-10b-5p	MCM2	miRNA	ncRNA	2:177015056:177015079:+	3:127323601:127323617:+	UACCCUGUAGAACCGAAUUUGUG&CGCAUGCGCCGUGGGC	...(((((.(...((....((((&))))..))).))))).	-1.9
336	MIMAT0000254	ENST00000461307	hsa-miR-10b-5p	ENSG00000243156	hsa-miR-10b-5p	MICAL3	miRNA	CDS	2:177015056:177015079:+	22:18345206:18345309:-	UACCCUGUAGAACCGAAUUUGUG&UCAUGCCUGUAAUCCCAGCACUUUGGGAGGCCGAGGCGGGCAGAUCACGAGGUCAGGAGAUCGAGACCAUCCUGGCUAACACAGUGAAACCCCGUCUCUACUA	...((((....(((..((((((.&.......................................)))))).....)))))))..............................................	-10.6
337	MIMAT0000254	ENST00000461307	hsa-miR-10b-5p	ENSG00000243156	hsa-miR-10b-5p	MICAL3	miRNA	CDS	2:177015056:177015079:+	22:18345206:18345309:-	UACCCUGUAGAACCGAAUUUGUG&UCAUGCCUGUAAUCCCAGCACUUUGGGAGGCCGAGGCGGGCAGAUCACGAGGUCAGGAGAUCGAGACCAUCCUGGCUAACACAGUGAAACCCCGUCUCUACUA	...((((....(((..((((((.&.......................................)))))).....)))))))..............................................	-10.6
338	MIMAT0000254	ENST00000308881	hsa-miR-10b-5p	ENSG00000137601	hsa-miR-10b-5p	NEK1	miRNA	CDS	2:177015056:177015079:+	4:170321671:170321686:-	UACCCUGUAGAACCGAAUUUGUG&UAUGAGAAAAUAAAG	.................(((((.&.........))))).	-1
339	MIMAT0000254	ENST00000336047	hsa-miR-10b-5p	ENSG00000137601	hsa-miR-10b-5p	NEK1	miRNA	CDS	2:177015056:177015079:+	4:170321671:170321686:-	UACCCUGUAGAACCGAAUUUGUG&UAUGAGAAAAUAAAG	.................(((((.&.........))))).	-1
340	MIMAT0000254	ENST00000379072	hsa-miR-10b-5p	ENSG00000137601	hsa-miR-10b-5p	NEK1	miRNA	CDS	2:177015056:177015079:+	4:170321671:170321686:-	UACCCUGUAGAACCGAAUUUGUG&UAUGAGAAAAUAAAG	.................(((((.&.........))))).	-1
341	MIMAT0000254	ENST00000439128	hsa-miR-10b-5p	ENSG00000137601	hsa-miR-10b-5p	NEK1	miRNA	CDS	2:177015056:177015079:+	4:170321671:170321686:-	UACCCUGUAGAACCGAAUUUGUG&UAUGAGAAAAUAAAG	.................(((((.&.........))))).	-1
342	MIMAT0000254	ENST00000507142	hsa-miR-10b-5p	ENSG00000137601	hsa-miR-10b-5p	NEK1	miRNA	CDS	2:177015056:177015079:+	4:170321671:170321686:-	UACCCUGUAGAACCGAAUUUGUG&UAUGAGAAAAUAAAG	.................(((((.&.........))))).	-1
343	MIMAT0000254	ENST00000510533	hsa-miR-10b-5p	ENSG00000137601	hsa-miR-10b-5p	NEK1	miRNA	CDS	2:177015056:177015079:+	4:170321671:170321686:-	UACCCUGUAGAACCGAAUUUGUG&UAUGAGAAAAUAAAG	.................(((((.&.........))))).	-1
344	MIMAT0000254	ENST00000511633	hsa-miR-10b-5p	ENSG00000137601	hsa-miR-10b-5p	NEK1	miRNA	CDS	2:177015056:177015079:+	4:170321671:170321686:-	UACCCUGUAGAACCGAAUUUGUG&UAUGAGAAAAUAAAG	.................(((((.&.........))))).	-1
345	MIMAT0000254	ENST00000512193	hsa-miR-10b-5p	ENSG00000137601	hsa-miR-10b-5p	NEK1	miRNA	CDS	2:177015056:177015079:+	4:170321671:170321686:-	UACCCUGUAGAACCGAAUUUGUG&UAUGAGAAAAUAAAG	.................(((((.&.........))))).	-1
346	MIMAT0000254	ENST00000242104	hsa-miR-10b-5p	ENSG00000122543	hsa-miR-10b-5p	OCM	miRNA	CDS	2:177015056:177015074:+	7:5920568:5920581:+	UACCCUGUAGAACCGAAUUUGUG&CAGGAAUGCCGAG	NA	NA
347	MIMAT0000254	ENST00000416608	hsa-miR-10b-5p	ENSG00000122543	hsa-miR-10b-5p	OCM	miRNA	CDS	2:177015056:177015074:+	7:5920568:5920581:+	UACCCUGUAGAACCGAAUUUGUG&CAGGAAUGCCGAG	NA	NA
348	MIMAT0000254	ENST00000242104	hsa-miR-10b-5p	ENSG00000122543	hsa-miR-10b-5p	OCM	miRNA	CDS	2:177015056:177015078:+	7:5920568:5920581:+	UACCCUGUAGAACCGAAUUUGUG&CAGGAAUGCCGAG	NA	NA
349	MIMAT0000254	ENST00000416608	hsa-miR-10b-5p	ENSG00000122543	hsa-miR-10b-5p	OCM	miRNA	CDS	2:177015056:177015078:+	7:5920568:5920581:+	UACCCUGUAGAACCGAAUUUGUG&CAGGAAUGCCGAG	NA	NA
350	MIMAT0000254	ENST00000242104	hsa-miR-10b-5p	ENSG00000122543	hsa-miR-10b-5p	OCM	miRNA	CDS	2:177015056:177015078:+	7:5920568:5920581:+	UACCCUGUAGAACCGAAUUUGUG&CAGGAAUGCCGAG	NA	NA
351	MIMAT0000254	ENST00000416608	hsa-miR-10b-5p	ENSG00000122543	hsa-miR-10b-5p	OCM	miRNA	CDS	2:177015056:177015078:+	7:5920568:5920581:+	UACCCUGUAGAACCGAAUUUGUG&CAGGAAUGCCGAG	NA	NA
352	MIMAT0000254	ENST00000242104	hsa-miR-10b-5p	ENSG00000122543	hsa-miR-10b-5p	OCM	miRNA	CDS	2:177015056:177015079:+	7:5920568:5920581:+	UACCCUGUAGAACCGAAUUUGUG&CAGGAAUGCCGAG	NA	NA
353	MIMAT0000254	ENST00000416608	hsa-miR-10b-5p	ENSG00000122543	hsa-miR-10b-5p	OCM	miRNA	CDS	2:177015056:177015079:+	7:5920568:5920581:+	UACCCUGUAGAACCGAAUUUGUG&CAGGAAUGCCGAG	NA	NA
354	MIMAT0000254	ENST00000242104	hsa-miR-10b-5p	ENSG00000122543	hsa-miR-10b-5p	OCM	miRNA	CDS	2:177015056:177015079:+	7:5920568:5920581:+	UACCCUGUAGAACCGAAUUUGUG&CAGGAAUGCCGAG	NA	NA
355	MIMAT0000254	ENST00000416608	hsa-miR-10b-5p	ENSG00000122543	hsa-miR-10b-5p	OCM	miRNA	CDS	2:177015056:177015079:+	7:5920568:5920581:+	UACCCUGUAGAACCGAAUUUGUG&CAGGAAUGCCGAG	NA	NA
356	MIMAT0000254	ENST00000242104	hsa-miR-10b-5p	ENSG00000122543	hsa-miR-10b-5p	OCM	miRNA	CDS	2:177015056:177015079:+	7:5920568:5920581:+	UACCCUGUAGAACCGAAUUUGUG&CAGGAAUGCCGAG	NA	NA
357	MIMAT0000254	ENST00000416608	hsa-miR-10b-5p	ENSG00000122543	hsa-miR-10b-5p	OCM	miRNA	CDS	2:177015056:177015079:+	7:5920568:5920581:+	UACCCUGUAGAACCGAAUUUGUG&CAGGAAUGCCGAG	NA	NA
358	MIMAT0000254	ENST00000242104	hsa-miR-10b-5p	ENSG00000122543	hsa-miR-10b-5p	OCM	miRNA	CDS	2:177015056:177015079:+	7:5920568:5920581:+	UACCCUGUAGAACCGAAUUUGUG&CAGGAAUGCCGAG	NA	NA
359	MIMAT0000254	ENST00000416608	hsa-miR-10b-5p	ENSG00000122543	hsa-miR-10b-5p	OCM	miRNA	CDS	2:177015056:177015079:+	7:5920568:5920581:+	UACCCUGUAGAACCGAAUUUGUG&CAGGAAUGCCGAG	NA	NA
360	MIMAT0000254	ENST00000242104	hsa-miR-10b-5p	ENSG00000122543	hsa-miR-10b-5p	OCM	miRNA	CDS	2:177015056:177015079:+	7:5920568:5920581:+	UACCCUGUAGAACCGAAUUUGUG&CAGGAAUGCCGAG	NA	NA
361	MIMAT0000254	ENST00000416608	hsa-miR-10b-5p	ENSG00000122543	hsa-miR-10b-5p	OCM	miRNA	CDS	2:177015056:177015079:+	7:5920568:5920581:+	UACCCUGUAGAACCGAAUUUGUG&CAGGAAUGCCGAG	NA	NA
362	MIMAT0000254	ENST00000242104	hsa-miR-10b-5p	ENSG00000122543	hsa-miR-10b-5p	OCM	miRNA	CDS	2:177015056:177015079:+	7:5920568:5920581:+	UACCCUGUAGAACCGAAUUUGUG&CAGGAAUGCCGAG	NA	NA
363	MIMAT0000254	ENST00000416608	hsa-miR-10b-5p	ENSG00000122543	hsa-miR-10b-5p	OCM	miRNA	CDS	2:177015056:177015079:+	7:5920568:5920581:+	UACCCUGUAGAACCGAAUUUGUG&CAGGAAUGCCGAG	NA	NA
364	MIMAT0000254	ENST00000242104	hsa-miR-10b-5p	ENSG00000122543	hsa-miR-10b-5p	OCM	miRNA	CDS	2:177015056:177015079:+	7:5920568:5920581:+	UACCCUGUAGAACCGAAUUUGUG&CAGGAAUGCCGAG	NA	NA
365	MIMAT0000254	ENST00000416608	hsa-miR-10b-5p	ENSG00000122543	hsa-miR-10b-5p	OCM	miRNA	CDS	2:177015056:177015079:+	7:5920568:5920581:+	UACCCUGUAGAACCGAAUUUGUG&CAGGAAUGCCGAG	NA	NA
366	MIMAT0000254	ENST00000242104	hsa-miR-10b-5p	ENSG00000122543	hsa-miR-10b-5p	OCM	miRNA	CDS	2:177015056:177015079:+	7:5920568:5920581:+	UACCCUGUAGAACCGAAUUUGUG&CAGGAAUGCCGAG	NA	NA
367	MIMAT0000254	ENST00000416608	hsa-miR-10b-5p	ENSG00000122543	hsa-miR-10b-5p	OCM	miRNA	CDS	2:177015056:177015079:+	7:5920568:5920581:+	UACCCUGUAGAACCGAAUUUGUG&CAGGAAUGCCGAG	NA	NA
368	MIMAT0000254	ENST00000444856	hsa-miR-10b-5p	ENSG00000197233	hsa-miR-10b-5p	OR1J2	miRNA	CDS	2:177015056:177015079:+	9:125281793:125281809:+	UACCCUGUAGAACCGAAUUUGUG&CAUCUGUCACCCCCUC	......(((((............&..))))).........	-0.4
369	MIMAT0000254	ENST00000444856	hsa-miR-10b-5p	ENSG00000197233	hsa-miR-10b-5p	OR1J2	miRNA	CDS	2:177015056:177015079:+	9:125281793:125281809:+	UACCCUGUAGAACCGAAUUUGUG&CAUCUGUCACCCCCUC	......(((((............&..))))).........	-0.4
370	MIMAT0000254	ENST00000340750	hsa-miR-10b-5p	ENSG00000239590	hsa-miR-10b-5p	OR1J4	miRNA	CDS	2:177015056:177015079:+	9:125281793:125281809:+	UACCCUGUAGAACCGAAUUUGUG&CAUCUGUCACCCCCUC	......(((((............&..))))).........	-0.4
371	MIMAT0000254	ENST00000340750	hsa-miR-10b-5p	ENSG00000239590	hsa-miR-10b-5p	OR1J4	miRNA	CDS	2:177015056:177015079:+	9:125281793:125281809:+	UACCCUGUAGAACCGAAUUUGUG&CAUCUGUCACCCCCUC	......(((((............&..))))).........	-0.4
372	MIMAT0000254	ENST00000402067	hsa-miR-10b-5p	ENSG00000218297	hsa-miR-10b-5p	OR2J4P	miRNA	Pseudo	2:177015056:177015079:+	HSCHR6_MHC_QBL:29149412:29149428:+	UACCCUGUAGAACCGAAUUUGUG&UCUUCUGCUUGAUGAC	......((((((...........&..))))))........	-6.2
373	MIMAT0000254	ENST00000423794	hsa-miR-10b-5p	ENSG00000226610	hsa-miR-10b-5p	OR2J4P	miRNA	Pseudo	2:177015056:177015079:+	HSCHR6_MHC_COX:29146079:29146095:+	UACCCUGUAGAACCGAAUUUGUG&UCUUCUGCUUGAUGAC	......((((((...........&..))))))........	-6.2
374	MIMAT0000254	ENST00000433657	hsa-miR-10b-5p	ENSG00000220379	hsa-miR-10b-5p	OR2J4P	miRNA	Pseudo	2:177015056:177015079:+	HSCHR6_MHC_MCF:29149544:29149560:+	UACCCUGUAGAACCGAAUUUGUG&UCUUCUGCUUGAUGAC	......((((((...........&..))))))........	-6.2
375	MIMAT0000254	ENST00000445456	hsa-miR-10b-5p	ENSG00000229069	hsa-miR-10b-5p	OR2J4P	miRNA	Pseudo	2:177015056:177015079:+	HSCHR6_MHC_SSTO:29149439:29149455:+	UACCCUGUAGAACCGAAUUUGUG&UCUUCUGCUUGAUGAC	......((((((...........&..))))))........	-6.2
376	MIMAT0000254	ENST00000448929	hsa-miR-10b-5p	ENSG00000228483	hsa-miR-10b-5p	OR2J4P	miRNA	Pseudo	2:177015056:177015079:+	HSCHR6_MHC_DBB:29149418:29149434:+	UACCCUGUAGAACCGAAUUUGUG&UCUUCUGCUUGAUGAC	......((((((...........&..))))))........	-6.2
377	MIMAT0000254	ENST00000450387	hsa-miR-10b-5p	ENSG00000230136	hsa-miR-10b-5p	OR2J4P	miRNA	Pseudo	2:177015056:177015079:+	HSCHR6_MHC_MANN:29149413:29149429:+	UACCCUGUAGAACCGAAUUUGUG&UCUUCUGCUUGAUGAC	......((((((...........&..))))))........	-6.2
378	MIMAT0000254	ENST00000453647	hsa-miR-10b-5p	ENSG00000224233	hsa-miR-10b-5p	OR2J4P	miRNA	Pseudo	2:177015056:177015079:+	6:29149392:29149408:+	UACCCUGUAGAACCGAAUUUGUG&UCUUCUGCUUGAUGAC	......((((((...........&..))))))........	-6.2
379	MIMAT0000254	ENST00000371610	hsa-miR-10b-5p	ENSG00000124171	hsa-miR-10b-5p	PARD6B	miRNA	3'UTR	2:177015056:177015079:+	20:49369252:49369268:+	UACCCUGUAGAACCGAAUUUGUG&GAAGGAUGUUUUCUCU	........(((((..........&.......)))))....	-1.7
380	MIMAT0000254	ENST00000371610	hsa-miR-10b-5p	ENSG00000124171	hsa-miR-10b-5p	PARD6B	miRNA	3'UTR	2:177015056:177015079:+	20:49369252:49369268:+	UACCCUGUAGAACCGAAUUUGUG&GAAGGAUGUUUUCUCU	........(((((..........&.......)))))....	-1.7
381	MIMAT0000254	ENST00000264917	hsa-miR-10b-5p	ENSG00000113231	hsa-miR-10b-5p	PDE8B	miRNA	3'UTR	2:177015056:177015079:+	5:76723119:76723135:+	UACCCUGUAGAACCGAAUUUGUG&AUCCAUGAGCUUCCUU	..............(((((((((&...)))))).)))...	-3.3
382	MIMAT0000254	ENST00000340978	hsa-miR-10b-5p	ENSG00000113231	hsa-miR-10b-5p	PDE8B	miRNA	3'UTR	2:177015056:177015079:+	5:76723119:76723135:+	UACCCUGUAGAACCGAAUUUGUG&AUCCAUGAGCUUCCUU	..............(((((((((&...)))))).)))...	-3.3
383	MIMAT0000254	ENST00000346042	hsa-miR-10b-5p	ENSG00000113231	hsa-miR-10b-5p	PDE8B	miRNA	3'UTR	2:177015056:177015079:+	5:76723119:76723135:+	UACCCUGUAGAACCGAAUUUGUG&AUCCAUGAGCUUCCUU	..............(((((((((&...)))))).)))...	-3.3
384	MIMAT0000254	ENST00000505283	hsa-miR-10b-5p	ENSG00000113231	hsa-miR-10b-5p	PDE8B	miRNA	3'UTR	2:177015056:177015079:+	5:76723119:76723135:+	UACCCUGUAGAACCGAAUUUGUG&AUCCAUGAGCUUCCUU	..............(((((((((&...)))))).)))...	-3.3
385	MIMAT0000254	ENST00000369306	hsa-miR-10b-5p	ENSG00000131779	hsa-miR-10b-5p	PEX11B	miRNA	CDS	2:177015056:177015073:+	1:145522584:145522599:+	UACCCUGUAGAACCGAAUUUGUG&AGUCUUCUGCUUGUA	......((((((...........&....)))))).....	-6.2
386	MIMAT0000254	ENST00000432789	hsa-miR-10b-5p	ENSG00000100413	hsa-miR-10b-5p	POLR3H	miRNA	CDS	2:177015056:177015079:+	22:41939885:41939901:-	UACCCUGUAGAACCGAAUUUGUG&GCCGUGGGCAAGCAGC	.................(((((.&.......)))))....	-2.4
387	MIMAT0000254	ENST00000262735	hsa-miR-10b-5p	ENSG00000186951	hsa-miR-10b-5p	PPARA	miRNA	3'UTR	2:177015056:177015078:+	22:46635388:46635404:+	UACCCUGUAGAACCGAAUUUGUG&AUCUCGUAUGACGUCU	NA	NA
388	MIMAT0000254	ENST00000396000	hsa-miR-10b-5p	ENSG00000186951	hsa-miR-10b-5p	PPARA	miRNA	3'UTR	2:177015056:177015078:+	22:46635388:46635404:+	UACCCUGUAGAACCGAAUUUGUG&AUCUCGUAUGACGUCU	NA	NA
389	MIMAT0000254	ENST00000407236	hsa-miR-10b-5p	ENSG00000186951	hsa-miR-10b-5p	PPARA	miRNA	3'UTR	2:177015056:177015078:+	22:46635388:46635404:+	UACCCUGUAGAACCGAAUUUGUG&AUCUCGUAUGACGUCU	NA	NA
390	MIMAT0000254	ENST00000309241	hsa-miR-10b-5p	ENSG00000155846	hsa-miR-10b-5p	PPARGC1B	miRNA	3'UTR	2:177015056:177015078:+	5:149227265:149227285:+	UACCCUGUAGAACCGAAUUUGUG&UUAAAAAAAAAAAAAAUCAA	NA	NA
391	MIMAT0000254	ENST00000492495	hsa-miR-10b-5p	ENSG00000155846	hsa-miR-10b-5p	PPARGC1B	miRNA	3'UTR	2:177015056:177015078:+	5:149227265:149227285:+	UACCCUGUAGAACCGAAUUUGUG&UUAAAAAAAAAAAAAAUCAA	NA	NA
392	MIMAT0000254	ENST00000372562	hsa-miR-10b-5p	ENSG00000127125	hsa-miR-10b-5p	PPCS	miRNA	5'UTR	2:177015056:177015079:+	1:42922092:42922108:+	UACCCUGUAGAACCGAAUUUGUG&GACUUGGCGAGAUCGG	............((((.(((((.&......))))).))))	-8.7
393	MIMAT0000254	ENST00000494667	hsa-miR-10b-5p	ENSG00000115825	hsa-miR-10b-5p	PRKD3	miRNA	ncRNA	2:177015056:177015079:+	2:37496473:37496489:-	UACCCUGUAGAACCGAAUUUGUG&AGGCAGGGGGGGAGAU	..((((((...............&..))))))........	-11.4
394	MIMAT0000254	ENST00000494667	hsa-miR-10b-5p	ENSG00000115825	hsa-miR-10b-5p	PRKD3	miRNA	CDS	2:177015056:177015079:+	2:37496473:37496489:-	UACCCUGUAGAACCGAAUUUGUG&AGGCAGGGGGGGAGAU	..((((((...............&..))))))........	-11.4
395	MIMAT0000254	ENST00000264160	hsa-miR-10b-5p	ENSG00000048991	hsa-miR-10b-5p	R3HDM1	miRNA	CDS	2:177015056:177015079:+	2:136473212:136473228:+	UACCCUGUAGAACCGAAUUUGUG&CCACCACUUUCCAUCA	NA	NA
396	MIMAT0000254	ENST00000329971	hsa-miR-10b-5p	ENSG00000048991	hsa-miR-10b-5p	R3HDM1	miRNA	CDS	2:177015056:177015079:+	2:136473212:136473228:+	UACCCUGUAGAACCGAAUUUGUG&CCACCACUUUCCAUCA	NA	NA
397	MIMAT0000254	ENST00000409478	hsa-miR-10b-5p	ENSG00000048991	hsa-miR-10b-5p	R3HDM1	miRNA	CDS	2:177015056:177015079:+	2:136473212:136473228:+	UACCCUGUAGAACCGAAUUUGUG&CCACCACUUUCCAUCA	NA	NA
398	MIMAT0000254	ENST00000409606	hsa-miR-10b-5p	ENSG00000048991	hsa-miR-10b-5p	R3HDM1	miRNA	CDS	2:177015056:177015079:+	2:136473212:136473228:+	UACCCUGUAGAACCGAAUUUGUG&CCACCACUUUCCAUCA	NA	NA
399	MIMAT0000254	ENST00000410054	hsa-miR-10b-5p	ENSG00000048991	hsa-miR-10b-5p	R3HDM1	miRNA	CDS	2:177015056:177015079:+	2:136473212:136473228:+	UACCCUGUAGAACCGAAUUUGUG&CCACCACUUUCCAUCA	NA	NA
400	MIMAT0000254	ENST00000439263	hsa-miR-10b-5p	ENSG00000048991	hsa-miR-10b-5p	R3HDM1	miRNA	CDS	2:177015056:177015079:+	2:136473212:136473228:+	UACCCUGUAGAACCGAAUUUGUG&CCACCACUUUCCAUCA	NA	NA
401	MIMAT0000254	ENST00000448751	hsa-miR-10b-5p	ENSG00000048991	hsa-miR-10b-5p	R3HDM1	miRNA	CDS	2:177015056:177015079:+	2:136473212:136473228:+	UACCCUGUAGAACCGAAUUUGUG&CCACCACUUUCCAUCA	NA	NA
402	MIMAT0000254	ENST00000429703	hsa-miR-10b-5p	ENSG00000048991	hsa-miR-10b-5p	R3HDM1	miRNA	CDS	2:177015056:177015079:+	2:136473212:136473228:+	UACCCUGUAGAACCGAAUUUGUG&CCACCACUUUCCAUCA	NA	NA
403	MIMAT0000254	ENST00000287263	hsa-miR-10b-5p	ENSG00000156675	hsa-miR-10b-5p	RAB11FIP1	miRNA	CDS	2:177015056:177015079:+	8:37734955:37734971:-	UACCCUGUAGAACCGAAUUUGUG&UGUUUGACCUUUCUAU	......((((((.(((((.....&.)))))....))))))	-4.2
404	MIMAT0000254	ENST00000330843	hsa-miR-10b-5p	ENSG00000156675	hsa-miR-10b-5p	RAB11FIP1	miRNA	CDS	2:177015056:177015079:+	8:37734955:37734971:-	UACCCUGUAGAACCGAAUUUGUG&UGUUUGACCUUUCUAU	......((((((.(((((.....&.)))))....))))))	-4.2
405	MIMAT0000254	ENST00000343853	hsa-miR-10b-5p	ENSG00000156675	hsa-miR-10b-5p	RAB11FIP1	miRNA	CDS	2:177015056:177015079:+	8:37734955:37734971:-	UACCCUGUAGAACCGAAUUUGUG&UGUUUGACCUUUCUAU	......((((((.(((((.....&.)))))....))))))	-4.2
406	MIMAT0000254	ENST00000522727	hsa-miR-10b-5p	ENSG00000156675	hsa-miR-10b-5p	RAB11FIP1	miRNA	CDS	2:177015056:177015079:+	8:37734955:37734971:-	UACCCUGUAGAACCGAAUUUGUG&UGUUUGACCUUUCUAU	......((((((.(((((.....&.)))))....))))))	-4.2
407	MIMAT0000254	ENST00000524118	hsa-miR-10b-5p	ENSG00000156675	hsa-miR-10b-5p	RAB11FIP1	miRNA	CDS	2:177015056:177015079:+	8:37734955:37734971:-	UACCCUGUAGAACCGAAUUUGUG&UGUUUGACCUUUCUAU	......((((((.(((((.....&.)))))....))))))	-4.2
408	MIMAT0000254	ENST00000287263	hsa-miR-10b-5p	ENSG00000156675	hsa-miR-10b-5p	RAB11FIP1	miRNA	CDS	2:177015056:177015079:+	8:37734955:37734971:-	UACCCUGUAGAACCGAAUUUGUG&UGUUUGACCUUUCUAU	......((((((.(((((.....&.)))))....))))))	-4.2
409	MIMAT0000254	ENST00000330843	hsa-miR-10b-5p	ENSG00000156675	hsa-miR-10b-5p	RAB11FIP1	miRNA	CDS	2:177015056:177015079:+	8:37734955:37734971:-	UACCCUGUAGAACCGAAUUUGUG&UGUUUGACCUUUCUAU	......((((((.(((((.....&.)))))....))))))	-4.2
410	MIMAT0000254	ENST00000343853	hsa-miR-10b-5p	ENSG00000156675	hsa-miR-10b-5p	RAB11FIP1	miRNA	CDS	2:177015056:177015079:+	8:37734955:37734971:-	UACCCUGUAGAACCGAAUUUGUG&UGUUUGACCUUUCUAU	......((((((.(((((.....&.)))))....))))))	-4.2
411	MIMAT0000254	ENST00000522727	hsa-miR-10b-5p	ENSG00000156675	hsa-miR-10b-5p	RAB11FIP1	miRNA	CDS	2:177015056:177015079:+	8:37734955:37734971:-	UACCCUGUAGAACCGAAUUUGUG&UGUUUGACCUUUCUAU	......((((((.(((((.....&.)))))....))))))	-4.2
412	MIMAT0000254	ENST00000524118	hsa-miR-10b-5p	ENSG00000156675	hsa-miR-10b-5p	RAB11FIP1	miRNA	CDS	2:177015056:177015079:+	8:37734955:37734971:-	UACCCUGUAGAACCGAAUUUGUG&UGUUUGACCUUUCUAU	......((((((.(((((.....&.)))))....))))))	-4.2
413	MIMAT0000254	ENST00000371655	hsa-miR-10b-5p	ENSG00000169213	hsa-miR-10b-5p	RAB3B	miRNA	3'UTR	2:177015056:177015079:+	1:52381555:52381647:-	UACCCUGUAGAACCGAAUUUGUG&UCAUGCCUGUAAUCCCAGCACUUUGGGAGGCCGAGGUGGGCAGAUCACCUGAGGUCAGGAGUUCAAGACCAGCCUGGGCAACAUGGUGAAAC	(((((.((....(((((..(((.&.................))).)))))...)).).))))......................................................	-10.4
414	MIMAT0000254	ENST00000371655	hsa-miR-10b-5p	ENSG00000169213	hsa-miR-10b-5p	RAB3B	miRNA	3'UTR	2:177015056:177015079:+	1:52381555:52381647:-	UACCCUGUAGAACCGAAUUUGUG&UCAUGCCUGUAAUCCCAGCACUUUGGGAGGCCGAGGUGGGCAGAUCACCUGAGGUCAGGAGUUCAAGACCAGCCUGGGCAACAUGGUGAAAC	(((((.((....(((((..(((.&.................))).)))))...)).).))))......................................................	-10.4
415	MIMAT0000254	ENST00000261741	hsa-miR-10b-5p	ENSG00000122965	hsa-miR-10b-5p	RBM19	miRNA	CDS	2:177015056:177015079:+	12:114397960:114397976:-	UACCCUGUAGAACCGAAUUUGUG&UCUGCAAGUCAUUCGG	............((((((((((.&...))))...))))))	-8.1
416	MIMAT0000254	ENST00000392561	hsa-miR-10b-5p	ENSG00000122965	hsa-miR-10b-5p	RBM19	miRNA	CDS	2:177015056:177015079:+	12:114397960:114397976:-	UACCCUGUAGAACCGAAUUUGUG&UCUGCAAGUCAUUCGG	............((((((((((.&...))))...))))))	-8.1
417	MIMAT0000254	ENST00000261741	hsa-miR-10b-5p	ENSG00000122965	hsa-miR-10b-5p	RBM19	miRNA	CDS	2:177015059:177015079:+	12:114397960:114397976:-	UACCCUGUAGAACCGAAUUUGUG&UCUGCAAGUCAUUCGG	............((((((((((.&...))))...))))))	-8.1
418	MIMAT0000254	ENST00000392561	hsa-miR-10b-5p	ENSG00000122965	hsa-miR-10b-5p	RBM19	miRNA	CDS	2:177015059:177015079:+	12:114397960:114397976:-	UACCCUGUAGAACCGAAUUUGUG&UCUGCAAGUCAUUCGG	............((((((((((.&...))))...))))))	-8.1
419	MIMAT0000254	ENST00000266560	hsa-miR-10b-5p	ENSG00000139194	hsa-miR-10b-5p	RBP5	miRNA	CDS	2:177015056:177015079:+	12:7280961:7280977:-	UACCCUGUAGAACCGAAUUUGUG&GAAGCCGGACAAGGAG	.................(((((.&........)))))...	-2.5
420	MIMAT0000254	ENST00000266560	hsa-miR-10b-5p	ENSG00000139194	hsa-miR-10b-5p	RBP5	miRNA	CDS	2:177015059:177015079:+	12:7280961:7280977:-	UACCCUGUAGAACCGAAUUUGUG&GAAGCCGGACAAGGAG	.................(((((.&........)))))...	-2.5
421	MIMAT0000254	ENST00000515680	hsa-miR-10b-5p	ENSG00000250243	hsa-miR-10b-5p	RP11-120A1.1	miRNA	ncRNA	2:177015056:177015079:+	4:21306173:21306197:+	UACCCUGUAGAACCGAAUUUGUG&CUGAAAACGCUGAGAGGUGGAGUG	NA	NA
422	MIMAT0000254	ENST00000515680	hsa-miR-10b-5p	ENSG00000250243	hsa-miR-10b-5p	RP11-120A1.1	miRNA	ncRNA	2:177015056:177015079:+	4:21306173:21306197:+	UACCCUGUAGAACCGAAUUUGUG&CUGAAAACGCUGAGAGGUGGAGUG	NA	NA
423	MIMAT0000254	ENST00000515680	hsa-miR-10b-5p	ENSG00000250243	hsa-miR-10b-5p	RP11-120A1.1	miRNA	ncRNA	2:177015056:177015079:+	4:21306173:21306197:+	UACCCUGUAGAACCGAAUUUGUG&CUGAAAACGCUGAGAGGUGGAGUG	NA	NA
424	MIMAT0000254	ENST00000515680	hsa-miR-10b-5p	ENSG00000250243	hsa-miR-10b-5p	RP11-120A1.1	miRNA	ncRNA	2:177015056:177015079:+	4:21306173:21306197:+	UACCCUGUAGAACCGAAUUUGUG&CUGAAAACGCUGAGAGGUGGAGUG	NA	NA
425	MIMAT0000254	ENST00000515680	hsa-miR-10b-5p	ENSG00000250243	hsa-miR-10b-5p	RP11-120A1.1	miRNA	ncRNA	2:177015056:177015079:+	4:21306173:21306197:+	UACCCUGUAGAACCGAAUUUGUG&CUGAAAACGCUGAGAGGUGGAGUG	NA	NA
426	MIMAT0000254	ENST00000445485	hsa-miR-10b-5p	ENSG00000243754	hsa-miR-10b-5p	RP11-125K10.4	miRNA	ncRNA	2:177015056:177015079:+	9:4885185:4885242:+	UACCCUGUAGAACCGAAUUUGUG&UUGAACUCCUGGCCUCAGGUGAUCCUCCCACCUUGGCCUCCCAAAGUGCUGGGAUUG	..(((.(((((.(((((((((..&...............)))))..))..........))..))......))).)))....	-3.5
427	MIMAT0000254	ENST00000513393	hsa-miR-10b-5p	ENSG00000248510	hsa-miR-10b-5p	RP11-145G20.1	miRNA	lincRNA	2:177015056:177015079:+	4:97284492:97284508:+	UACCCUGUAGAACCGAAUUUGUG&AAGAUGACCCACAAAU	................(((((((&.........)))))))	-5.3
428	MIMAT0000254	ENST00000447271	hsa-miR-10b-5p	ENSG00000244202	hsa-miR-10b-5p	RP11-18A3.4	miRNA	3'UTR	2:177015056:177015079:+	9:112137745:112137773:-	UACCCUGUAGAACCGAAUUUGUG&GACAUACCUGAGACUGGGUAAUUUAUGA	(((((.((...............&............)).)))))........	-8.7
429	MIMAT0000254	ENST00000457720	hsa-miR-10b-5p	ENSG00000230013	hsa-miR-10b-5p	RP11-217B7.3	miRNA	lincRNA	2:177015056:177015079:+	9:107753496:107753520:-	UACCCUGUAGAACCGAAUUUGUG&GCGGGGCCGGCGCUGGGGCGGGGG	..((((((((..(((..(((((.&)))))..)))..))...)))))).	-17.6
430	MIMAT0000254	ENST00000428086	hsa-miR-10b-5p	ENSG00000232685	hsa-miR-10b-5p	RP11-301J16.5	miRNA	lincRNA	2:177015056:177015079:+	13:19589235:19589251:+	UACCCUGUAGAACCGAAUUUGUG&AAAUGGAAAUAACAAC	NA	NA
431	MIMAT0000254	ENST00000523840	hsa-miR-10b-5p	ENSG00000253476	hsa-miR-10b-5p	RP11-395I14.2	miRNA	ncRNA	2:177015056:177015079:+	8:25283122:25283138:-	UACCCUGUAGAACCGAAUUUGUG&UAUUCCAGAGGAGACU	NA	NA
432	MIMAT0000254	ENST00000416440	hsa-miR-10b-5p	ENSG00000223920	hsa-miR-10b-5p	RP11-430G17.1	miRNA	Pseudo	2:177015056:177015079:+	1:62120068:62120084:+	UACCCUGUAGAACCGAAUUUGUG&GCAACUGCUCUUCAUC	NA	NA
433	MIMAT0000254	ENST00000427109	hsa-miR-10b-5p	ENSG00000233901	hsa-miR-10b-5p	RP11-65J3.1	miRNA	lincRNA	2:177015056:177015079:+	9:132096410:132096426:+	UACCCUGUAGAACCGAAUUUGUG&UGGGGCCGCUCUUGGA	..(((((................&)))))...........	-5.5
434	MIMAT0000254	ENST00000436710	hsa-miR-10b-5p	ENSG00000233901	hsa-miR-10b-5p	RP11-65J3.1	miRNA	lincRNA	2:177015056:177015079:+	9:132096410:132096426:+	UACCCUGUAGAACCGAAUUUGUG&UGGGGCCGCUCUUGGA	..(((((................&)))))...........	-5.5
435	MIMAT0000254	ENST00000523005	hsa-miR-10b-5p	ENSG00000253736	hsa-miR-10b-5p	RP11-779O18.3	miRNA	ncRNA	2:177015056:177015078:+	5:172204703:172204721:+	UACCCUGUAGAACCGAAUUUGUG&CUUUUUUUUUUCAAGCAGAA	.................(((((.&..............))))).	-2.7
436	MIMAT0000254	ENST00000523005	hsa-miR-10b-5p	ENSG00000253736	hsa-miR-10b-5p	RP11-779O18.3	miRNA	ncRNA	2:177015056:177015078:+	5:172204702:172204721:+	UACCCUGUAGAACCGAAUUUGUG&CUUUUUUUUUUCAAGCAGAA	.................(((((.&..............))))).	-2.7
437	MIMAT0000254	ENST00000439786	hsa-miR-10b-5p	ENSG00000234194	hsa-miR-10b-5p	RP4-781B1.2	miRNA	ncRNA	2:177015056:177015079:+	20:43383488:43383504:+	UACCCUGUAGAACCGAAUUUGUG&GGCAGGCUUCUGGGUG	(((((...((((((.........&....)).)))))))))	-10
438	MIMAT0000254	ENST00000456414	hsa-miR-10b-5p	ENSG00000224950	hsa-miR-10b-5p	RP5-1086K13.1	miRNA	lincRNA	2:177015056:177015079:+	1:117041565:117041582:-	UACCCUGUAGAACCGAAUUUGUG&GUGGGAUUUGGUGAGAA	...........(((((((((...&...))))))))).....	-8.8
439	MIMAT0000254	ENST00000232888	hsa-miR-10b-5p	ENSG00000114767	hsa-miR-10b-5p	RRP9	miRNA	CDS	2:177015056:177015079:+	3:51968731:51968747:-	UACCCUGUAGAACCGAAUUUGUG&GCAGCGUGAAGCUCAC	NA	NA
440	MIMAT0000254	ENST00000308488	hsa-miR-10b-5p	ENSG00000048649	hsa-miR-10b-5p	RSF1	miRNA	CDS	2:177015056:177015079:+	11:77412872:77412973:-	UACCCUGUAGAACCGAAUUUGUG&UGGGUCAUGAAGGGAAACAGCUGGUAAAUGGAGAAGUUAGUGAUGAAAGGGUAGCUCCAAAUUUUAAGACAGAACCAAUAGAGACAAAGUUUUAUGAGACA	((((((.((..((..(((((.(.&...............................).))))).))..))..))))))................................................	-11.8
441	MIMAT0000254	ENST00000360355	hsa-miR-10b-5p	ENSG00000048649	hsa-miR-10b-5p	RSF1	miRNA	CDS	2:177015056:177015079:+	11:77412872:77412973:-	UACCCUGUAGAACCGAAUUUGUG&UGGGUCAUGAAGGGAAACAGCUGGUAAAUGGAGAAGUUAGUGAUGAAAGGGUAGCUCCAAAUUUUAAGACAGAACCAAUAGAGACAAAGUUUUAUGAGACA	((((((.((..((..(((((.(.&...............................).))))).))..))..))))))................................................	-11.8
442	MIMAT0000254	ENST00000480887	hsa-miR-10b-5p	ENSG00000048649	hsa-miR-10b-5p	RSF1	miRNA	CDS	2:177015056:177015079:+	11:77412872:77412973:-	UACCCUGUAGAACCGAAUUUGUG&UGGGUCAUGAAGGGAAACAGCUGGUAAAUGGAGAAGUUAGUGAUGAAAGGGUAGCUCCAAAUUUUAAGACAGAACCAAUAGAGACAAAGUUUUAUGAGACA	((((((.((..((..(((((.(.&...............................).))))).))..))..))))))................................................	-11.8
443	MIMAT0000254	ENST00000308488	hsa-miR-10b-5p	ENSG00000048649	hsa-miR-10b-5p	RSF1	miRNA	CDS	2:177015056:177015079:+	11:77412872:77412973:-	UACCCUGUAGAACCGAAUUUGUG&UGGGUCAUGAAGGGAAACAGCUGGUAAAUGGAGAAGUUAGUGAUGAAAGGGUAGCUCCAAAUUUUAAGACAGAACCAAUAGAGACAAAGUUUUAUGAGACA	((((((.((..((..(((((.(.&...............................).))))).))..))..))))))................................................	-11.8
444	MIMAT0000254	ENST00000360355	hsa-miR-10b-5p	ENSG00000048649	hsa-miR-10b-5p	RSF1	miRNA	CDS	2:177015056:177015079:+	11:77412872:77412973:-	UACCCUGUAGAACCGAAUUUGUG&UGGGUCAUGAAGGGAAACAGCUGGUAAAUGGAGAAGUUAGUGAUGAAAGGGUAGCUCCAAAUUUUAAGACAGAACCAAUAGAGACAAAGUUUUAUGAGACA	((((((.((..((..(((((.(.&...............................).))))).))..))..))))))................................................	-11.8
445	MIMAT0000254	ENST00000480887	hsa-miR-10b-5p	ENSG00000048649	hsa-miR-10b-5p	RSF1	miRNA	CDS	2:177015056:177015079:+	11:77412872:77412973:-	UACCCUGUAGAACCGAAUUUGUG&UGGGUCAUGAAGGGAAACAGCUGGUAAAUGGAGAAGUUAGUGAUGAAAGGGUAGCUCCAAAUUUUAAGACAGAACCAAUAGAGACAAAGUUUUAUGAGACA	((((((.((..((..(((((.(.&...............................).))))).))..))..))))))................................................	-11.8
446	MIMAT0000254	ENST00000322912	hsa-miR-10b-5p	ENSG00000132026	hsa-miR-10b-5p	RTBDN	miRNA	5'UTR	2:177015056:177015079:+	19:12946084:12946100:-	UACCCUGUAGAACCGAAUUUGUG&AGGCUCCGGAGAUCGG	NA	NA
447	MIMAT0000254	ENST00000393233	hsa-miR-10b-5p	ENSG00000132026	hsa-miR-10b-5p	RTBDN	miRNA	5'UTR	2:177015056:177015079:+	19:12946084:12946100:-	UACCCUGUAGAACCGAAUUUGUG&AGGCUCCGGAGAUCGG	NA	NA
448	MIMAT0000254	ENST00000322912	hsa-miR-10b-5p	ENSG00000132026	hsa-miR-10b-5p	RTBDN	miRNA	5'UTR	2:177015056:177015079:+	19:12946084:12946100:-	UACCCUGUAGAACCGAAUUUGUG&AGGCUCCGGAGAUCGG	NA	NA
449	MIMAT0000254	ENST00000393233	hsa-miR-10b-5p	ENSG00000132026	hsa-miR-10b-5p	RTBDN	miRNA	5'UTR	2:177015056:177015079:+	19:12946084:12946100:-	UACCCUGUAGAACCGAAUUUGUG&AGGCUCCGGAGAUCGG	NA	NA
450	MIMAT0000254	ENST00000355875	hsa-miR-10b-5p	ENSG00000054282	hsa-miR-10b-5p	SDCCAG8	miRNA	CDS	2:177015056:177015079:+	1:243579045:243579061:+	UACCCUGUAGAACCGAAUUUGUG&AAAGGCCCAAGCCCUU	NA	NA
451	MIMAT0000254	ENST00000366541	hsa-miR-10b-5p	ENSG00000054282	hsa-miR-10b-5p	SDCCAG8	miRNA	CDS	2:177015056:177015079:+	1:243579045:243579061:+	UACCCUGUAGAACCGAAUUUGUG&AAAGGCCCAAGCCCUU	NA	NA
452	MIMAT0000254	ENST00000355875	hsa-miR-10b-5p	ENSG00000054282	hsa-miR-10b-5p	SDCCAG8	miRNA	CDS	2:177015056:177015079:+	1:243579045:243579061:+	UACCCUGUAGAACCGAAUUUGUG&AAAGGCCCAAGCCCUU	NA	NA
453	MIMAT0000254	ENST00000366541	hsa-miR-10b-5p	ENSG00000054282	hsa-miR-10b-5p	SDCCAG8	miRNA	CDS	2:177015056:177015079:+	1:243579045:243579061:+	UACCCUGUAGAACCGAAUUUGUG&AAAGGCCCAAGCCCUU	NA	NA
454	MIMAT0000254	ENST00000493334	hsa-miR-10b-5p	ENSG00000054282	hsa-miR-10b-5p	SDCCAG8	miRNA	CDS	2:177015056:177015079:+	1:243579045:243579061:+	UACCCUGUAGAACCGAAUUUGUG&AAAGGCCCAAGCCCUU	NA	NA
455	MIMAT0000254	ENST00000493334	hsa-miR-10b-5p	ENSG00000054282	hsa-miR-10b-5p	SDCCAG8	miRNA	CDS	2:177015056:177015079:+	1:243579045:243579061:+	UACCCUGUAGAACCGAAUUUGUG&AAAGGCCCAAGCCCUU	NA	NA
456	MIMAT0000254	ENST00000251170	hsa-miR-10b-5p	ENSG00000103184	hsa-miR-10b-5p	SEC14L5	miRNA	3'UTR	2:177015056:177015079:+	16:5067570:5067586:+	UACCCUGUAGAACCGAAUUUGUG&UUGGCCCAGCUCGAGU	................(((((..&...........)))))	-1.1
457	MIMAT0000254	ENST00000290399	hsa-miR-10b-5p	ENSG00000159263	hsa-miR-10b-5p	SIM2	miRNA	3'UTR	2:177015056:177015079:+	21:38121896:38121953:+	UACCCUGUAGAACCGAAUUUGUG&GGAAGGGAUGUGCCCGCCUCUCCACGCACUCAGCUAUACCUCAUUCACAGCUCCUUG	.....(((((....((...((((&........................)))).))..)))))...................	-4.7
458	MIMAT0000254	ENST00000347644	hsa-miR-10b-5p	ENSG00000137860	hsa-miR-10b-5p	SLC28A2	miRNA	3'UTR	2:177015056:177015079:+	15:45567867:45567970:+	UACCCUGUAGAACCGAAUUUGUG&UCAUGCCUGUAAUCCCAGCACUUUGGGAGGCCGAGGCGGGCGGAUCACAAGGUCAGGAGAUCGAGACCAUCCUGGCUAACACAGUGAAACCCCGUCUCUACUA	.(((.(((.((.(((..(((((.&...................................)))))))).))))).)))..................................................	-11.6
459	MIMAT0000254	ENST00000347644	hsa-miR-10b-5p	ENSG00000137860	hsa-miR-10b-5p	SLC28A2	miRNA	3'UTR	2:177015056:177015079:+	15:45567867:45567970:+	UACCCUGUAGAACCGAAUUUGUG&UCAUGCCUGUAAUCCCAGCACUUUGGGAGGCCGAGGCGGGCGGAUCACAAGGUCAGGAGAUCGAGACCAUCCUGGCUAACACAGUGAAACCCCGUCUCUACUA	.(((.(((.((.(((..(((((.&...................................)))))))).))))).)))..................................................	-11.6
460	MIMAT0000254	ENST00000031146	hsa-miR-10b-5p	ENSG00000029364	hsa-miR-10b-5p	SLC39A9	miRNA	3'UTR	2:177015056:177015078:+	14:69926266:69926290:+	UACCCUGUAGAACCGAAUUUGUG&UUUUUUGUUUUUUUUUUUUUUAAU	........(((((.(((......&..))).))))).............	-2.2
461	MIMAT0000254	ENST00000336643	hsa-miR-10b-5p	ENSG00000029364	hsa-miR-10b-5p	SLC39A9	miRNA	3'UTR	2:177015056:177015078:+	14:69926266:69926290:+	UACCCUGUAGAACCGAAUUUGUG&UUUUUUGUUUUUUUUUUUUUUAAU	........(((((.(((......&..))).))))).............	-2.2
462	MIMAT0000254	ENST00000262401	hsa-miR-10b-5p	ENSG00000076351	hsa-miR-10b-5p	SLC46A1	miRNA	3'UTR	2:177015056:177015079:+	17:26724489:26724513:-	UACCCUGUAGAACCGAAUUUGUG&AUCUGUAAAAUGGGGAUGAUAAUA	..((((((...((.((.......&.)).))...)))))).........	-7.8
463	MIMAT0000254	ENST00000321666	hsa-miR-10b-5p	ENSG00000076351	hsa-miR-10b-5p	SLC46A1	miRNA	3'UTR	2:177015056:177015079:+	17:26724489:26724513:-	UACCCUGUAGAACCGAAUUUGUG&AUCUGUAAAAUGGGGAUGAUAAUA	..((((((...((.((.......&.)).))...)))))).........	-7.8
464	MIMAT0000254	ENST00000440501	hsa-miR-10b-5p	ENSG00000076351	hsa-miR-10b-5p	SLC46A1	miRNA	3'UTR	2:177015056:177015079:+	17:26724489:26724513:-	UACCCUGUAGAACCGAAUUUGUG&AUCUGUAAAAUGGGGAUGAUAAUA	..((((((...((.((.......&.)).))...)))))).........	-7.8
465	MIMAT0000254	ENST00000285013	hsa-miR-10b-5p	ENSG00000154760	hsa-miR-10b-5p	SLFN13	miRNA	3'UTR	2:177015056:177015079:+	17:33766843:33766859:-	UACCCUGUAGAACCGAAUUUGUG&AGUGUGUAUCAGAUGU	................(((((..&.........)))))..	-2.3
466	MIMAT0000254	ENST00000360502	hsa-miR-10b-5p	ENSG00000154760	hsa-miR-10b-5p	SLFN13	miRNA	3'UTR	2:177015056:177015079:+	17:33766843:33766859:-	UACCCUGUAGAACCGAAUUUGUG&AGUGUGUAUCAGAUGU	................(((((..&.........)))))..	-2.3
467	MIMAT0000254	ENST00000361956	hsa-miR-10b-5p	ENSG00000198732	hsa-miR-10b-5p	SMOC1	miRNA	CDS	2:177015056:177015079:+	14:70442486:70442502:+	UACCCUGUAGAACCGAAUUUGUG&CCAUCAGUGGCUCUUC	NA	NA
468	MIMAT0000254	ENST00000381280	hsa-miR-10b-5p	ENSG00000198732	hsa-miR-10b-5p	SMOC1	miRNA	CDS	2:177015056:177015079:+	14:70442486:70442502:+	UACCCUGUAGAACCGAAUUUGUG&CCAUCAGUGGCUCUUC	NA	NA
469	MIMAT0000254	ENST00000328544	hsa-miR-10b-5p	ENSG00000183473	hsa-miR-10b-5p	SSTR3	miRNA	3'UTR	2:177015056:177015079:+	22:37602156:37602175:-	UACCCUGUAGAACCGAAUUUGUG&UGCUGGGGGCUGGGCUGGA	..(((((................&...)))))...........	-6.2
470	MIMAT0000254	ENST00000328544	hsa-miR-10b-5p	ENSG00000183473	hsa-miR-10b-5p	SSTR3	miRNA	3'UTR	2:177015056:177015079:+	22:37602156:37602175:-	UACCCUGUAGAACCGAAUUUGUG&UGCUGGGGGCUGGGCUGGA	..(((((................&...)))))...........	-6.2
471	MIMAT0000254	ENST00000333461	hsa-miR-10b-5p	ENSG00000141750	hsa-miR-10b-5p	STAC2	miRNA	3'UTR	2:177015056:177015079:+	17:37367730:37367822:-	UACCCUGUAGAACCGAAUUUGUG&UCAUGCCUGUAAUCCCAGCACUUUGGGAGGCUGAGGUGGGCAGAUCACCUGAGGUCAGGAGUUCAAGACCAGCCUGGCCAACAUGGUGAAAC	..(((..(((..(((((..(((.&.................))).)))))....)))....)))....................................................	-10.6
472	MIMAT0000254	ENST00000333461	hsa-miR-10b-5p	ENSG00000141750	hsa-miR-10b-5p	STAC2	miRNA	3'UTR	2:177015056:177015079:+	17:37367730:37367822:-	UACCCUGUAGAACCGAAUUUGUG&UCAUGCCUGUAAUCCCAGCACUUUGGGAGGCUGAGGUGGGCAGAUCACCUGAGGUCAGGAGUUCAAGACCAGCCUGGCCAACAUGGUGAAAC	..(((..(((..(((((..(((.&.................))).)))))....)))....)))....................................................	-10.6
473	MIMAT0000254	ENST00000409694	hsa-miR-10b-5p	ENSG00000131018	hsa-miR-10b-5p	SYNE1	miRNA	CDS	2:177015056:177015079:+	6:152632255:152632274:-	UACCCUGUAGAACCGAAUUUGUG&GACCGAGCAGGAGCUUCAU	...(((((...............&......)))))........	-7.9
474	MIMAT0000254	ENST00000430007	hsa-miR-10b-5p	ENSG00000204176	hsa-miR-10b-5p	SYT15	miRNA	CDS	2:177015056:177015079:+	10:46960405:46960436:-	UACCCUGUAGAACCGAAUUUGUG&GCACAUUUUUUGUUUGUUUGUUUGUUUGUUU	.........(((((((((.((((&.))))......)))))...))))........	-2.2
475	MIMAT0000254	ENST00000261716	hsa-miR-10b-5p	ENSG00000160551	hsa-miR-10b-5p	TAOK1	miRNA	3'UTR	2:177015056:177015079:+	17:27870642:27870658:+	UACCCUGUAGAACCGAAUUUGUG&CUUCUCGGCCUUUUGG	.......(((((((((.......&....))))..))))).	-5.3
476	MIMAT0000254	ENST00000221855	hsa-miR-10b-5p	ENSG00000105254	hsa-miR-10b-5p	TBCB	miRNA	CDS	2:177015056:177015079:+	19:36606407:36606489:+	UACCCUGUAGAACCGAAUUUGUG&GGAGCGGGUGUGAGGCGGCUGGACCGCGCUGCAGGCAUCCGCAGGGCGCGGCAAGAUGGAGGUGACGGGGGUGUCGGCACCCACGGUGACCGUUUUCAUCAGCAGCUCCCUCAACACCUUCCGCUCCGAGAAGCGAUACA	..((((((.((.((.....((((&........................)))).....))..)).))))))..............................................................................................	-15.2
477	MIMAT0000254	ENST00000481742	hsa-miR-10b-5p	ENSG00000105254	hsa-miR-10b-5p	TBCB	miRNA	5'UTR	2:177015056:177015079:+	19:36606407:36606489:+	UACCCUGUAGAACCGAAUUUGUG&GGAGCGGGUGUGAGGCGGCUGGACCGCGCUGCAGGCAUCCGCAGGGCGCGGCAAGAUGGAGGUGACGGGGGUGUCGGCACCCACGGUGACCGUUUUCAUCAGCAGCUCCCUCAACACCUUCCGCUCCGAGAAGCGAUACA	..((((((.((.((.....((((&........................)))).....))..)).))))))..............................................................................................	-15.2
478	MIMAT0000254	ENST00000312777	hsa-miR-10b-5p	ENSG00000139437	hsa-miR-10b-5p	TCHP	miRNA	3'UTR	2:177015056:177015079:+	12:110355202:110355245:+	UACCCUGUAGAACCGAAUUUGUG&AGCCCAGGAGUUCGAGUCCAACCUGGGCAAAAGAGUGAGACCC	..(((.((.(.(((((((((.((&....)).))))))).)).).))..)))................	-15.7
479	MIMAT0000254	ENST00000405876	hsa-miR-10b-5p	ENSG00000139437	hsa-miR-10b-5p	TCHP	miRNA	3'UTR	2:177015056:177015079:+	12:110355202:110355245:+	UACCCUGUAGAACCGAAUUUGUG&AGCCCAGGAGUUCGAGUCCAACCUGGGCAAAAGAGUGAGACCC	..(((.((.(.(((((((((.((&....)).))))))).)).).))..)))................	-15.7
480	MIMAT0000254	ENST00000453729	hsa-miR-10b-5p	ENSG00000151090	hsa-miR-10b-5p	THRB	miRNA	5'UTR	2:177015056:177015079:+	3:24390048:24390061:-	UACCCUGUAGAACCGAAUUUGUG&GGAAAAGGGCCAG	NA	NA
481	MIMAT0000254	ENST00000367881	hsa-miR-10b-5p	ENSG00000143183	hsa-miR-10b-5p	TMCO1	miRNA	3'UTR	2:177015056:177015079:+	1:165696328:165696344:-	UACCCUGUAGAACCGAAUUUGUG&AGGGAGAAGGAUGUUU	NA	NA
482	MIMAT0000254	ENST00000367881	hsa-miR-10b-5p	ENSG00000143183	hsa-miR-10b-5p	TMCO1	miRNA	3'UTR	2:177015056:177015079:+	1:165696328:165696344:-	UACCCUGUAGAACCGAAUUUGUG&AGGGAGAAGGAUGUUU	NA	NA
483	MIMAT0000254	ENST00000394512	hsa-miR-10b-5p	ENSG00000198133	hsa-miR-10b-5p	TMEM229B	miRNA	3'UTR	2:177015056:177015079:+	14:67914305:67914321:-	UACCCUGUAGAACCGAAUUUGUG&CCUUCUCCUGGUCACC	NA	NA
484	MIMAT0000254	ENST00000394512	hsa-miR-10b-5p	ENSG00000198133	hsa-miR-10b-5p	TMEM229B	miRNA	3'UTR	2:177015056:177015079:+	14:67914305:67914321:-	UACCCUGUAGAACCGAAUUUGUG&CCUUCUCCUGGUCACC	NA	NA
485	MIMAT0000254	ENST00000394512	hsa-miR-10b-5p	ENSG00000198133	hsa-miR-10b-5p	TMEM229B	miRNA	3'UTR	2:177015056:177015079:+	14:67914305:67914321:-	UACCCUGUAGAACCGAAUUUGUG&CCUUCUCCUGGUCACC	NA	NA
486	MIMAT0000254	ENST00000300933	hsa-miR-10b-5p	ENSG00000167460	hsa-miR-10b-5p	TPM4	miRNA	3'UTR	2:177015056:177015079:+	19:16213183:16213203:+	UACCCUGUAGAACCGAAUUUGUG&UUGUUCUCUGAAGAGCAAAUGUCUCAUUCCAGUAAUGACCCAC	....(((.........((((((.&..............)))))).........)))...........	-5.8
487	MIMAT0000254	ENST00000344824	hsa-miR-10b-5p	ENSG00000167460	hsa-miR-10b-5p	TPM4	miRNA	3'UTR	2:177015056:177015079:+	19:16213183:16213203:+	UACCCUGUAGAACCGAAUUUGUG&UUGUUCUCUGAAGAGCAAAUGUCUCAUUCCAGUAAUGACCCAC	....(((.........((((((.&..............)))))).........)))...........	-5.8
488	MIMAT0000254	ENST00000403340	hsa-miR-10b-5p	ENSG00000167460	hsa-miR-10b-5p	TPM4	miRNA	3'UTR	2:177015056:177015079:+	19:16213183:16213203:+	UACCCUGUAGAACCGAAUUUGUG&UUGUUCUCUGAAGAGCAAAUGUCUCAUUCCAGUAAUGACCCAC	....(((.........((((((.&..............)))))).........)))...........	-5.8
489	MIMAT0000254	ENST00000325129	hsa-miR-10b-5p	ENSG00000102804	hsa-miR-10b-5p	TSC22D1	miRNA	CDS	2:177015056:177015079:+	13:45148058:45148074:-	UACCCUGUAGAACCGAAUUUGUG&GUUGGCCAGGCUCCGG	NA	NA
490	MIMAT0000254	ENST00000421693	hsa-miR-10b-5p	ENSG00000102804	hsa-miR-10b-5p	TSC22D1	miRNA	CDS	2:177015056:177015079:+	13:45148058:45148074:-	UACCCUGUAGAACCGAAUUUGUG&GUUGGCCAGGCUCCGG	NA	NA
491	MIMAT0000254	ENST00000458659	hsa-miR-10b-5p	ENSG00000102804	hsa-miR-10b-5p	TSC22D1	miRNA	CDS	2:177015056:177015079:+	13:45148058:45148074:-	UACCCUGUAGAACCGAAUUUGUG&GUUGGCCAGGCUCCGG	NA	NA
492	MIMAT0000254	ENST00000325129	hsa-miR-10b-5p	ENSG00000102804	hsa-miR-10b-5p	TSC22D1	miRNA	CDS	2:177015056:177015079:+	13:45148058:45148074:-	UACCCUGUAGAACCGAAUUUGUG&GUUGGCCAGGCUCCGG	NA	NA
493	MIMAT0000254	ENST00000421693	hsa-miR-10b-5p	ENSG00000102804	hsa-miR-10b-5p	TSC22D1	miRNA	CDS	2:177015056:177015079:+	13:45148058:45148074:-	UACCCUGUAGAACCGAAUUUGUG&GUUGGCCAGGCUCCGG	NA	NA
494	MIMAT0000254	ENST00000458659	hsa-miR-10b-5p	ENSG00000102804	hsa-miR-10b-5p	TSC22D1	miRNA	CDS	2:177015056:177015079:+	13:45148058:45148074:-	UACCCUGUAGAACCGAAUUUGUG&GUUGGCCAGGCUCCGG	NA	NA
495	MIMAT0000254	ENST00000263802	hsa-miR-10b-5p	ENSG00000128881	hsa-miR-10b-5p	TTBK2	miRNA	3'UTR	2:177015056:177015079:+	15:43036877:43036893:-	UACCCUGUAGAACCGAAUUUGUG&UUAGGCAAAUAUUUCU	................((((((.&....))))))......	-4.2
496	MIMAT0000254	ENST00000267890	hsa-miR-10b-5p	ENSG00000128881	hsa-miR-10b-5p	TTBK2	miRNA	3'UTR	2:177015056:177015079:+	15:43036877:43036893:-	UACCCUGUAGAACCGAAUUUGUG&UUAGGCAAAUAUUUCU	................((((((.&....))))))......	-4.2
497	MIMAT0000254	ENST00000217515	hsa-miR-10b-5p	ENSG00000091164	hsa-miR-10b-5p	TXNL1	miRNA	3'UTR	2:177015056:177015079:+	18:54266970:54267073:-	UACCCUGUAGAACCGAAUUUGUG&UCAUGCCUGUAAUCCCAGCAUUUUGGGAGGCCGAGGCGGCUGGAUCACUUGAGGUCAGGAGUUUGAGACCAGCCUGGCUAACAUGGAGAAACCCUGUCUCUAC	..((((......(((((..(((.&.................))).))))).......))).).................................................................	-8.8
498	MIMAT0000254	ENST00000354216	hsa-miR-10b-5p	ENSG00000198276	hsa-miR-10b-5p	UCKL1	miRNA	CDS	2:177015056:177015079:+	20:62577206:62577221:-	UACCCUGUAGAACCGAAUUUGUG&GCAGGGGAAGAGUGU	..((((((...............&)))))).........	-11
499	MIMAT0000254	ENST00000358711	hsa-miR-10b-5p	ENSG00000198276	hsa-miR-10b-5p	UCKL1	miRNA	CDS	2:177015056:177015079:+	20:62577206:62577221:-	UACCCUGUAGAACCGAAUUUGUG&GCAGGGGAAGAGUGU	..((((((...............&)))))).........	-11
500	MIMAT0000254	ENST00000369892	hsa-miR-10b-5p	ENSG00000198276	hsa-miR-10b-5p	UCKL1	miRNA	CDS	2:177015056:177015079:+	20:62577206:62577221:-	UACCCUGUAGAACCGAAUUUGUG&GCAGGGGAAGAGUGU	..((((((...............&)))))).........	-11
501	MIMAT0000254	ENST00000369908	hsa-miR-10b-5p	ENSG00000198276	hsa-miR-10b-5p	UCKL1	miRNA	CDS	2:177015056:177015079:+	20:62577206:62577221:-	UACCCUGUAGAACCGAAUUUGUG&GCAGGGGAAGAGUGU	..((((((...............&)))))).........	-11
502	MIMAT0000254	ENST00000492660	hsa-miR-10b-5p	ENSG00000198276	hsa-miR-10b-5p	UCKL1	miRNA	CDS	2:177015056:177015079:+	20:62577206:62577221:-	UACCCUGUAGAACCGAAUUUGUG&GCAGGGGAAGAGUGU	..((((((...............&)))))).........	-11
503	MIMAT0000254	ENST00000264234	hsa-miR-10b-5p	ENSG00000114638	hsa-miR-10b-5p	UPK1B	miRNA	3'UTR	2:177015056:177015079:+	3:118923457:118923549:+	UACCCUGUAGAACCGAAUUUGUG&UCAUGCCUGUAAUCCCAGCACUUUGGGAGGCCGAGGUGGGCAGAUCACCUGAGGUCAGGAGUUCAAGACCAGCCUGGCCAACAUGGUGAAAC	(((((.((....(((((..(((.&.................))).)))))...)).).))))......................................................	-10.4
504	MIMAT0000254	ENST00000460625	hsa-miR-10b-5p	ENSG00000114638	hsa-miR-10b-5p	UPK1B	miRNA	3'UTR	2:177015056:177015079:+	3:118923457:118923549:+	UACCCUGUAGAACCGAAUUUGUG&UCAUGCCUGUAAUCCCAGCACUUUGGGAGGCCGAGGUGGGCAGAUCACCUGAGGUCAGGAGUUCAAGACCAGCCUGGCCAACAUGGUGAAAC	(((((.((....(((((..(((.&.................))).)))))...)).).))))......................................................	-10.4
505	MIMAT0000254	ENST00000264234	hsa-miR-10b-5p	ENSG00000114638	hsa-miR-10b-5p	UPK1B	miRNA	3'UTR	2:177015056:177015079:+	3:118923457:118923549:+	UACCCUGUAGAACCGAAUUUGUG&UCAUGCCUGUAAUCCCAGCACUUUGGGAGGCCGAGGUGGGCAGAUCACCUGAGGUCAGGAGUUCAAGACCAGCCUGGCCAACAUGGUGAAAC	(((((.((....(((((..(((.&.................))).)))))...)).).))))......................................................	-10.4
506	MIMAT0000254	ENST00000460625	hsa-miR-10b-5p	ENSG00000114638	hsa-miR-10b-5p	UPK1B	miRNA	3'UTR	2:177015056:177015079:+	3:118923457:118923549:+	UACCCUGUAGAACCGAAUUUGUG&UCAUGCCUGUAAUCCCAGCACUUUGGGAGGCCGAGGUGGGCAGAUCACCUGAGGUCAGGAGUUCAAGACCAGCCUGGCCAACAUGGUGAAAC	(((((.((....(((((..(((.&.................))).)))))...)).).))))......................................................	-10.4
507	MIMAT0000254	ENST00000521776	hsa-miR-10b-5p	ENSG00000253797	hsa-miR-10b-5p	UTP14C	miRNA	3'UTR	2:177015056:177015079:+	13:52605869:52605886:+	UACCCUGUAGAACCGAAUUUGUG&GGCAAGCAGUUAGCACA	.....(((..(((.(..(((((.&.)))))).))).)))..	-3.8
508	MIMAT0000254	ENST00000361714	hsa-miR-10b-5p	ENSG00000112761	hsa-miR-10b-5p	WISP3	miRNA	3'UTR	2:177015056:177015079:+	6:112391192:112391286:+	UACCCUGUAGAACCGAAUUUGUG&UCAUGUCUGUAAUCCCAGCACUUCGGGAGGCCAAGGUGGGCAGAUCAUUUGAGGUCAGGAGUUUGAGACCAGCCUGGCCAACAUGGUGAAACCC	((((.((.....(((((..(((.&.................))).))))).....)).))))........................................................	-12
509	MIMAT0000254	ENST00000429452	hsa-miR-10b-5p	ENSG00000093100	hsa-miR-10b-5p	XXbac-B461K10.4	miRNA	3'UTR	2:177015056:177015079:+	22:18345206:18345309:-	UACCCUGUAGAACCGAAUUUGUG&UCAUGCCUGUAAUCCCAGCACUUUGGGAGGCCGAGGCGGGCAGAUCACGAGGUCAGGAGAUCGAGACCAUCCUGGCUAACACAGUGAAACCCCGUCUCUACUA	...((((....(((..((((((.&.......................................)))))).....)))))))..............................................	-10.6
510	MIMAT0000254	ENST00000429452	hsa-miR-10b-5p	ENSG00000093100	hsa-miR-10b-5p	XXbac-B461K10.4	miRNA	3'UTR	2:177015056:177015079:+	22:18345206:18345309:-	UACCCUGUAGAACCGAAUUUGUG&UCAUGCCUGUAAUCCCAGCACUUUGGGAGGCCGAGGCGGGCAGAUCACGAGGUCAGGAGAUCGAGACCAUCCUGGCUAACACAGUGAAACCCCGUCUCUACUA	...((((....(((..((((((.&.......................................)))))).....)))))))..............................................	-10.6
511	MIMAT0000254	ENST00000262238	hsa-miR-10b-5p	ENSG00000100811	hsa-miR-10b-5p	YY1	miRNA	CDS	2:177015056:177015079:+	14:100705604:100705620:+	UACCCUGUAGAACCGAAUUUGUG&CAUCGCCACGGACGGC	............(((..((((((&......))))))))).	-7.2
512	MIMAT0000254	ENST00000373464	hsa-miR-10b-5p	ENSG00000169155	hsa-miR-10b-5p	ZBTB43	miRNA	3'UTR	2:177015056:177015079:+	9:129599627:129599643:+	UACCCUGUAGAACCGAAUUUGUG&CCAUUCUAGUGGGCAU	..(((..(((((...........&...)))))..)))...	-9.7
513	MIMAT0000254	ENST00000449886	hsa-miR-10b-5p	ENSG00000169155	hsa-miR-10b-5p	ZBTB43	miRNA	3'UTR	2:177015056:177015079:+	9:129599627:129599643:+	UACCCUGUAGAACCGAAUUUGUG&CCAUUCUAGUGGGCAU	..(((..(((((...........&...)))))..)))...	-9.7
514	MIMAT0000254	ENST00000262961	hsa-miR-10b-5p	ENSG00000105278	hsa-miR-10b-5p	ZFR2	miRNA	3'UTR	2:177015056:177015079:+	19:3805540:3805624:-	UACCCUGUAGAACCGAAUUUGUG&GUAAUCCCAGCACUUUGAGAGGCCGAGGUGGGCAGAUCGCCUGAGGUCAGGAGUUCGAGACCGGCCUGGUCAACAUGGUGAAAC	((((.(((.((.((((((((.((&...............................................)).)))))))..........).)).))).))))....	-12.8
515	MIMAT0000254	ENST00000438164	hsa-miR-10b-5p	ENSG00000105278	hsa-miR-10b-5p	ZFR2	miRNA	3'UTR	2:177015056:177015079:+	19:3805540:3805624:-	UACCCUGUAGAACCGAAUUUGUG&GUAAUCCCAGCACUUUGAGAGGCCGAGGUGGGCAGAUCGCCUGAGGUCAGGAGUUCGAGACCGGCCUGGUCAACAUGGUGAAAC	((((.(((.((.((((((((.((&...............................................)).)))))))..........).)).))).))))....	-12.8
516	MIMAT0000254	ENST00000438822	hsa-miR-10b-5p	ENSG00000105278	hsa-miR-10b-5p	ZFR2	miRNA	3'UTR	2:177015056:177015079:+	19:3805540:3805624:-	UACCCUGUAGAACCGAAUUUGUG&GUAAUCCCAGCACUUUGAGAGGCCGAGGUGGGCAGAUCGCCUGAGGUCAGGAGUUCGAGACCGGCCUGGUCAACAUGGUGAAAC	((((.(((.((.((((((((.((&...............................................)).)))))))..........).)).))).))))....	-12.8
517	MIMAT0000254	ENST00000437464	hsa-miR-10b-5p	ENSG00000225614	hsa-miR-10b-5p	ZNF469	miRNA	3'UTR	2:177015056:177015079:+	16:88506334:88506351:+	UACCCUGUAGAACCGAAUUUGUG&GGGUCAUGCCAGCCUCC	NA	NA
518	MIMAT0000254	ENST00000437464	hsa-miR-10b-5p	ENSG00000225614	hsa-miR-10b-5p	ZNF469	miRNA	3'UTR	2:177015056:177015079:+	16:88506334:88506351:+	UACCCUGUAGAACCGAAUUUGUG&GGGUCAUGCCAGCCUCC	NA	NA
519	MIMAT0000254	ENST00000327668	hsa-miR-10b-5p	ENSG00000198040	hsa-miR-10b-5p	ZNF84	miRNA	CDS	2:177015056:177015079:+	12:133634575:133634656:+	UACCCUGUAGAACCGAAUUUGUG&CAGAGAACACAUACAGGAGAGAAACCUCAUGGAUGCAUUCAGUGUGGGAAGGCCUUCUCCCAGAAGUCACAUCUCAUAUCACAUCAGAUGAC	...((((((........((((..&)))).......))))))...........................................................................	-10.1
520	MIMAT0000254	ENST00000392319	hsa-miR-10b-5p	ENSG00000198040	hsa-miR-10b-5p	ZNF84	miRNA	CDS	2:177015056:177015079:+	12:133634575:133634656:+	UACCCUGUAGAACCGAAUUUGUG&CAGAGAACACAUACAGGAGAGAAACCUCAUGGAUGCAUUCAGUGUGGGAAGGCCUUCUCCCAGAAGUCACAUCUCAUAUCACAUCAGAUGAC	...((((((........((((..&)))).......))))))...........................................................................	-10.1
