# Supplementary material for: A nuclear function for an oncogenic microRNA as a modulator of snRNA and splicing
Source: Mol Cancer. 2022 Jan 15;21:17. doi: 10.1186/s12943-022-01494-z (PMC8760648; doi:10.1186/s12943-022-01494-z)
Supplement: Supplementary file 12 — Additional file 12 Supplementary Data 2. Analysis of putative miR-10b binding sites in mRNA (5′ UTR, CDS, and 3′ UTR) and ncRNA targets identified by CLEAR-CLIP, using the indicated prediction algorithms. P- predicted; V-validated. [file 12943_2022_1494_MOESM12_ESM.xlsx]

## Sheet: Targets_Predicted & Validated
miR-10B Targets_Coding Genes											miR-10B Targets_Non-Coding genes
miR10b Targets identified by CLEAR-CLIP (this study)				In-silico target predictions				Experimentaly validated targets			miR10b Targets identified by CLEAR-CLIP (this study)				In-silico predictions
				Conserved, non-conserved, seed-based, and seedless interactions
Gene _ID	Gene_Symbol	Region	Number of unique reads	StarmiRDB	RNAhybrid	TARGETSCAN (seed-based)	DIANA	DIANA (TarBase, v 8)	miRwalk	PMID (miRWalk)	ncRNA_ID	ncRNA_Symbol	Biotype	Number of unique reads	miRWalk	LncBase Predicted V2
ENSG00000089091	C20orf12	CDS	27	P	P	-	-	-	-	-	ENSG00000207234	U6	snRNA	43	-	-
ENSG00000145642	FAM159B	5'UTR	26		P	-	-	-	-	-	ENSG00000222328	U2	snRNA	11	-	-
ENSG00000122543	OCM	CDS	22		P	-	-	-	-	-	ENSG00000218297	OR2J4P	Pseudo	7	-	-
ENSG00000204001	LCN8	3'UTR	18		P	-	-	-	-	-	ENSG00000250243	RP11-120A1.1	ncRNA	5	-	-
ENSG00000115290	GRB14	CDS	15	P	P	-	-	-	-	-	ENSG00000215557	AF130358.5	Pseudo	3	-	-
ENSG00000196730	DAPK1	CDS	12	P	P	-	-	-	-	-	ENSG00000254187	CTB-78F1.1	ncRNA	3	-	-
ENSG00000047849	MAP4	CDS	11	P	P	P	P	-	-	-	ENSG00000237382	AC127537.7	Pseudo	2	-	-
ENSG00000156675	RAB11FIP1	CDS	10	P	P	P	P	-	-	-	ENSG00000246044	AL138781.1	ncRNA	2	-	-
ENSG00000180116	C12orf40	CDS	8	P	P	-	-	-	-	-	ENSG00000251496	AL590101.1	ncRNA	2	-	-
ENSG00000101938	CHRDL1	3'UTR	8	P	P	P	P	-	-	-	ENSG00000224086	LL22NC03-86G7.1	ncRNA	2	-	P
ENSG00000137601	NEK1	CDS	8	P	P	-	-	-	-	-	ENSG00000115825	PRKD3	ncRNA	2	-	-
ENSG00000048991	R3HDM1	CDS	8	P	P	-	-	-	-	-	ENSG00000233901	RP11-65J3.1	lincRNA	2	P	-
ENSG00000162913	C1orf145	CDS	6	P	P	-	P	-	-	-	ENSG00000253736	RP11-779O18.3	ncRNA	2	-	-
ENSG00000111863	C6orf105	3'UTR	6		P	-	-	-	-	-	ENSG00000243064	ABCC13	Pseudo	1	-	-
ENSG00000152404	CWF19L2	3'UTR	6	P	P	-	-	-	-	-	ENSG00000246432	AC010913.1	lncRNA	1	-	-
ENSG00000113924	HGD	CDS	6	P	P	-	-	-	-	-	ENSG00000228016	AC018712.3	ncRNA	1	P	-
ENSG00000148814	LRRC27	3'UTR	6	P	P	-	-	-	-	-	ENSG00000249695	AC026369.1	ncRNA	1	-	-
ENSG00000048649	RSF1	CDS	6	P	P	-	-	-	-	-	ENSG00000228262	AC073218.2	ncRNA	1	-	-
ENSG00000054282	SDCCAG8	CDS	6	P	P	-	-	-	-	-	ENSG00000249390	AC090587.1	lncRNA	1	P	-
ENSG00000102804	TSC22D1	CDS	6	P	P	-	-	-	-	-	ENSG00000250404	AC090587.2	ncRNA	1	-	-
ENSG00000085224	ATRX	CDS	5		P	P	-	-	-	-	ENSG00000222047	C10orf55	lncRNA	1	-	-
ENSG00000073111	MCM2	CDS	5	P	P	-	-	-	-	-	ENSG00000167798	C3P1	Pseudo	1	-	-
ENSG00000198276	UCKL1	CDS	5	P	P	-	-	-	-	-	ENSG00000230551	CTB-89H12.4	ncRNA	1	-	-
ENSG00000004846	ABCB5	CDS	4	P	P	-	-	-	-	-	ENSG00000243754	RP11-125K10.4	ncRNA	1	-	-
ENSG00000188549	C15orf52	CDS	4	P	P	-	-	-	-	-	ENSG00000248510	RP11-145G20.1	lincRNA	1	-	-
ENSG00000048740	CELF2	3'UTR	4	P	P	P	-	-	-	-	ENSG00000230013	RP11-217B7.3	lincRNA	1	-	-
ENSG00000089199	CHGB	CDS	4	P	P	-	-	-	-	-	ENSG00000232685	RP11-301J16.5	lincRNA	1	-	-
ENSG00000151914	DST	CDS	4	P	P	P	P	Validated	-	-	ENSG00000253476	RP11-395I14.2	ncRNA	1	-	-
ENSG00000101311	FERMT1	3'UTR	4	P	P	-	-	-	-	-	ENSG00000223920	RP11-430G17.1	Pseudo	1	P	-
ENSG00000113231	PDE8B	3'UTR	4	P	P	-	-	-	-	-	ENSG00000234194	RP4-781B1.2	ncRNA	1	-	-
ENSG00000122965	RBM19	CDS	4	P	P	P	-	-	-	-	ENSG00000224950	RP5-1086K13.1	lincRNA	1	P	-
ENSG00000132026	RTBDN	5'UTR	4	P	P	-	-	-	-	-
ENSG00000114638	UPK1B	3'UTR	4	P	P	-	-	-	-	-
ENSG00000027847	B4GALT7	CDS	3		P	P	-	-	-	-
ENSG00000074410	CA12	CDS	3	P	P	-	-	-	-	-
ENSG00000162004	CCDC78	CDS	3	P	P	-	P	-	-	-
ENSG00000163660	CCNL1	CDS	3	P	P	-	-	-	-	-
ENSG00000148600	CDHR1	CDS	3	P	P	P	-	-	-	-
ENSG00000163624	CDS1	3'UTR	3	P	P	-	-	-	-	-
ENSG00000164535	DAGLB	CDS	3	P	P	-	-	-	-	-
ENSG00000186951	PPARA	3'UTR	3	P	P	P	P	-	Validated	19780876
ENSG00000076351	SLC46A1	3'UTR	3	P	P	-	-	-	-	-
ENSG00000198133	TMEM229B	3'UTR	3	P	P	P	P	-	-	-
ENSG00000167460	TPM4	3'UTR	3	P	P	P	P	Validated	Validated	21572407 / 20371350
ENSG00000105278	ZFR2	3'UTR	3	P	P	-	-	-	-	-
ENSG00000214320	AL139082.3 (ALG11)	CDS	2		P	-	-	-	-	-
ENSG00000184909	AL513013.1	3'UTR	2		P	-	-	-	-	-
ENSG00000218497	AL603926.3	CDS	2		P	-	-	-	-	-
ENSG00000173727	AP000769.1-201	CDS	2		-	-	-	-	-	-
ENSG00000153064	BANK1	3'UTR	2	P	P	-	-	-	-	-
ENSG00000213057	C1orf220	3'UTR	2		P	-	-	-	-	-
ENSG00000075275	CELSR1	CDS	2		P	-	-	-	-	-
ENSG00000123500	COL10A1	3'UTR	2	P	P	-	-	-	-	-
ENSG00000128487	CYTSB	3'UTR	2	-	P	-	P	-	-	-
ENSG00000080824	HSP90AA1	CDS	2	P	P	-	-	-	-	-
ENSG00000104756	KCTD9	3'UTR	2	P	P	-	-	-	-	-
ENSG00000197776	KLHDC1	5'UTR	2	P	P	-	-	-	-	-
ENSG00000186967	KRTAP19-4	CDS	2			-	-	-	-	-
ENSG00000243156	MICAL3	CDS	2	P	P	-	-	-	-	-
ENSG00000197233	OR1J2	CDS	2	P	P	-	-	-	-	-
ENSG00000239590	OR1J4	CDS	2	P	P	-	-	-	-	-
ENSG00000124171	PARD6B	3'UTR	2	P	P	P	P	-	-	-
ENSG00000155846	PPARGC1B	3'UTR	2	P	P	P	-	-	-	-
ENSG00000169213	RAB3B	3'UTR	2	P	P	P	-	-	-	-
ENSG00000139194	RBP5	CDS	2	P	P	-	-	-	-	-
ENSG00000137860	SLC28A2	3'UTR	2	P	P	-	-	-	-	-
ENSG00000029364	SLC39A9	3'UTR	2	P	P	-	-	-	-	-
ENSG00000154760	SLFN13	3'UTR	2	P	P	P	P	-	-	-
ENSG00000198732	SMOC1	CDS	2	P	P	-	-	Validated	-	-
ENSG00000183473	SSTR3	3'UTR	2	P	P	-	-	-	-	-
ENSG00000141750	STAC2	3'UTR	2	P	P	-	-	-	-	-
ENSG00000105254	TBCB	5'UTR	2	P	P	-	-	-	-	-
ENSG00000139437	TCHP	3'UTR	2	P	P	P	-	-	-	-
ENSG00000143183	TMCO1	3'UTR	2	P	P	P	-	-	-	-
ENSG00000128881	TTBK2	3'UTR	2	P	P	P	-	-	-	-
ENSG00000093100	XXbac-B461K10.4	3'UTR	2			-	-	-	-	-
ENSG00000169155	ZBTB43	3'UTR	2	P	P	P	P	-	-	-
ENSG00000225614	ZNF469	3'UTR	2		P	P	-	-	-	-
ENSG00000198040	ZNF84	CDS	2	P	P	P	-	-	-	-
ENSG00000148219	ASTN2	3'UTR	1	P	P	P	-	-	-	-
ENSG00000139044	B4GALNT3	3'UTR	1	P	P	-	-	-	-	-
ENSG00000160679	C1orf77	3'UTR	1		P	-	-	-	-	-
ENSG00000189233	C8orf80	3'UTR	1		P	-	-	-	-	-
ENSG00000141030	COPS3	3'UTR	1	P	P	P	-	-	-	-
ENSG00000121022	COPS5	3'UTR	1	P	P	-	-	-	Validated	23622248
ENSG00000134376	CRB1	CDS	1	P	P	-	-	-	-	-
ENSG00000184164	CRELD2	CDS	1	P	P	-	-	-	-	-
ENSG00000154380	ENAH	CDS	1		P	P	P	-	-	-
ENSG00000175595	ERCC4	CDS	1	P	P	-	-	-	-	-
ENSG00000143409	FAM63A	NA	1	P	P	-	P	-	-	-
ENSG00000131781	FMO5	CDS	1	P	P	-	-	-	-	-
ENSG00000010810	FYN	CDS	1	P	P	-	-	-	-	-
ENSG00000134697	GNL2	CDS	1	P	P	-	-	-	-	-
ENSG00000152208	GRID2	3'UTR	1	P	P	P	P	-	-	-
ENSG00000169919	GUSB	CDS	1	P	P	-	-	-	-	-
ENSG00000113141	IK	CDS	1	P		-	-	-	-	-
ENSG00000185513	L3MBTL	CDS	1		P	-	-	-	-	-
ENSG00000154655	L3MBTL4	CDS	1	P	P	-	-	-	-	-
ENSG00000174106	LEMD3	CDS	1	P	P	-	-	Validated	Validated	23622248
ENSG00000164715	LMTK2	CDS	1	P	P	-	-	-	-	-
ENSG00000131779	PEX11B	CDS	1	P	P	-	-	-	-	-
ENSG00000100413	POLR3H	CDS	1	P	P	P	P	-	-	-
ENSG00000127125	PPCS	5'UTR	1	P	P	-	-	-	-	-
ENSG00000244202	RP11-18A3.4	3'UTR	1			-	-	-	-	-
ENSG00000114767	RRP9	CDS	1	P	P	-	-	-	-	-
ENSG00000103184	SEC14L5	3'UTR	1	P	P	-	-	-	-	-
ENSG00000159263	SIM2	3'UTR	1	P	P	P	P	-	-	-
ENSG00000131018	SYNE1	CDS	1		P	-	P	-	-	-
ENSG00000204176	SYT15	CDS	1	P		P	P	-	-	-
ENSG00000160551	TAOK1	3'UTR	1	P	P	-	-	-	-	-
ENSG00000151090	THRB	5'UTR	1	P	P	P	P	-	-	-
ENSG00000091164	TXNL1	3'UTR	1	P	P	-	-	-	-	-
ENSG00000253797	UTP14C	3'UTR	1	P	P	P	-	-	-	-
ENSG00000112761	WISP3	3'UTR	1	P	P	-	-	-	-	-
ENSG00000100811	YY1	CDS	1	P	P	P	-	-	-	-
