# Supplementary material for: A nuclear function for an oncogenic microRNA as a modulator of snRNA and splicing
Source: Mol Cancer. 2022 Jan 15;21:17. doi: 10.1186/s12943-022-01494-z (PMC8760648; doi:10.1186/s12943-022-01494-z)
Supplement: Supplementary file 13 — Additional file 13 Supplementary Data 3. Changes in alternative splicing caused by miR-10b inhibitor. GBM4 cells were transfected with miR-10b inhibitor and the corresponding control oligonucleotide for 72 h, and alternatively spliced mRNA isoforms profiled by deep RNAseq. Splicing alterations are summarized for five major categories (SE, MXE, A5SS, A3SS, RI). More details are described in the Methods. [file 12943_2022_1494_MOESM13_ESM.xlsx]

## Sheet: Summary
Changes in alternative splicing by miR-10b inhibitor
EventType	NumEvents.JC.only	SigEvents.JC.only	NumEvents.JC+readsOnTarget	SigEvents.JC+readsOnTarget
SE	45687	1952 (947:1005)	46173	1937 (939:998)
MXE	7210	710 (379:331)	7273	707 (384:323)
A5SS	3542	259 (115:144)	3549	265 (116:149)
A3SS	5510	388 (178:210)	5520	389 (181:208)
RI	4153	313 (113:200)	4185	314 (108:206)
Notes: 1. EventType: Alternative splicing (AS) event types, incuding SE (exon skipping), MXE (mutually exclusive exons), A5SS (alternative 5′ splice sites), A3SS (alternative 3′ splice sites), RI (retained introns). 2. NumEvents.JC.only: The total number of AS events, with only the reads span splicing junctions taken into account. 3. SigEvents.JC.only: The total number of differential AS events, …
