# Supplementary material for: A nuclear function for an oncogenic microRNA as a modulator of snRNA and splicing
Source: Mol Cancer. 2022 Jan 15;21:17. doi: 10.1186/s12943-022-01494-z (PMC8760648; doi:10.1186/s12943-022-01494-z)
Supplement: Supplementary file 14 — Additional file 14 Supplementary Data 4. Changes in alternative splicing caused by U6 ASO 1. GBM4 cells were transfected with U6 ASO1 and the corresponding control oligonucleotide for 72 h, and alternatively spliced mRNA isoforms profiled by deep RNAseq. Splicing alterations are summarized for five major categories (SE, MXE, A5SS, A3SS, RI). More details are described in the Methods. [file 12943_2022_1494_MOESM14_ESM.xlsx]

## Sheet: Summary
Changes in alternative splicing by U6 ASO #1
EventType	NumEvents.JC.only	SigEvents.JC.only	NumEvents.JC+readsOnTarget	SigEvents.JC+readsOnTarget
SE	47927	1931 (943:988)	48387	1914 (914:1000)
MXE	7534	574 (278:296)	7601	527 (250:277)
A5SS	3655	239 (110:129)	3668	233 (103:130)
A3SS	5704	387 (189:198)	5715	394 (194:200)
RI	4246	317 (130:187)	4278	334 (142:192)
Notes: 1. EventType: Alternative splicing (AS) event types, incuding SE (exon skipping), MXE (mutually exclusive exons), A5SS (alternative 5′ splice sites), A3SS (alternative 3′ splice sites), RI (retained introns). 2. NumEvents.JC.only: The total number of AS events, with only the reads span splicing junctions taken into account. 3. SigEvents.JC.only: The total number of differential AS events, …
